# Supplementary material for: Single-cell transcriptomic profiling unravels the adenoma-initiation role of protein tyrosine kinases during colorectal tumorigenesis
Source: Signal Transduct Target Ther. 2022 Feb 28;7:60. doi: 10.1038/s41392-022-00881-8 (PMC8882672; doi:10.1038/s41392-022-00881-8)
Supplement: Supplementary file 2 — Dataset 1 [file 41392_2022_881_MOESM2_ESM.xlsx]

## Sheet: DEGs of P1 epithelial subtypes 
gene symbol name	epithelial subtype	p_value	average_log2FC	pct.1	pct.2	p_value_adjust
MMP7	1_Malignant	0	2.95174	0.952	0.813	0
NUPR1	1_Malignant	0	2.49656	0.956	0.865	0
LYZ	1_Malignant	0	2.01764	0.971	0.964	0
AREG	1_Malignant	0	1.68095	0.944	0.907	0
ANPEP	1_Malignant	0	1.63577	0.916	0.256	0
LDHA	1_Malignant	0	1.58097	0.989	0.976	0
SCD	1_Malignant	0	1.56502	0.942	0.843	0
CSTB	1_Malignant	0	1.55924	0.993	0.992	0
TNFRSF12A	1_Malignant	0	1.49251	0.958	0.872	0
CA9	1_Malignant	0	1.4774	0.911	0.627	0
BST2	1_Malignant	0	1.40683	0.902	0.134	0
CFD	1_Malignant	0	1.32662	0.916	0.86	0
S100A11	1_Malignant	0	1.2614	0.993	0.995	0
CCND1	1_Malignant	0	1.22716	0.958	0.949	0
PGK1	1_Malignant	0	1.20964	0.981	0.98	0
LDHB	1_Malignant	0	1.20111	0.917	0.54	0
FXYD5	1_Malignant	0	1.19811	0.946	0.803	0
SQLE	1_Malignant	0	1.19724	0.933	0.918	0
C8orf33	1_Malignant	0	1.1787	0.94	0.877	0
FBXO2	1_Malignant	0	1.1362	0.87	0.266	0
LGALS2	1_Malignant	0	1.12187	0.874	0.283	0
ERO1A	1_Malignant	0	1.1209	0.953	0.936	0
IDH2	1_Malignant	0	1.11382	0.958	0.939	0
TIMP1	1_Malignant	0	1.10831	0.967	0.916	0
TPI1	1_Malignant	0	1.02242	0.994	0.996	0
S100A10	1_Malignant	4.77953e-308	1.10755	0.998	0.995	1.097e-303
ENO1	1_Malignant	3.70282e-292	1.07126	0.987	0.984	8.49871e-288
NDRG1	1_Malignant	7.25495e-285	1.19076	0.962	0.968	1.66516e-280
HSPD1	1_Malignant	1.51058e-283	1.07605	0.973	0.966	3.46708e-279
TGFBI	1_Malignant	3.03089e-275	1.08004	0.932	0.88	6.9565e-271
SPINK1	1_Malignant	1.00791e-267	1.33068	0.992	0.976	2.31335e-263
TM4SF1	1_Malignant	2.03064e-261	1.22683	0.956	0.946	4.66072e-257
TFF1	1_Malignant	1.26047e-245	1.61568	0.932	0.904	2.89303e-241
KRT19	1_Malignant	1.60494e-241	1.039	0.995	0.986	3.68367e-237
CKB	1_Malignant	1.60405e-240	2.11557	0.985	0.983	3.68161e-236
IFI6	1_Malignant	1.58585e-229	1.08273	0.914	0.916	3.63985e-225
SERPINA1	1_Malignant	2.71842e-222	1.06322	0.929	0.868	6.23932e-218
H2AFZ	1_Malignant	7.91607e-211	1.0064	0.981	0.981	1.8169e-206
CST3	1_Malignant	6.55343e-204	1.17381	0.994	0.993	1.50414e-199
PLA2G2A	1_Malignant	1.75167e-200	1.57337	0.886	0.834	4.02043e-196
ZFAS1	1_Malignant	2.50826e-196	1.00224	0.982	0.979	5.75696e-192
OLFM4	1_Malignant	2.1555e-140	1.38263	0.969	0.932	4.9473e-136
FXYD3	1_Malignant	3.36461e-126	1.08897	0.991	0.988	7.72245e-122
REG1A	2_Benign	0	2.94801	0.994	0.484	0
SELENBP1	2_Benign	0	2.11913	0.999	0.909	0
PCCA	2_Benign	0	1.98123	0.996	0.834	0
LEFTY1	2_Benign	0	1.96172	0.996	0.73	0
APCDD1	2_Benign	0	1.82894	0.996	0.156	0
DPEP1	2_Benign	0	1.6177	0.998	0.836	0
ID3	2_Benign	0	1.46124	0.997	0.935	0
FERMT1	2_Benign	0	1.36975	0.998	0.828	0
ASCL2	2_Benign	0	1.18138	0.996	0.892	0
RPL26	2_Benign	0	1.13584	1	0.995	0
MUC12	2_Benign	0	1.08612	0.997	0.868	0
ID4	2_Benign	0	1.08104	0.994	0.424	0
PRDX5	2_Benign	0	1.07776	0.999	0.981	0
CD9	2_Benign	0	1.07176	1	0.973	0
FAM3D	2_Benign	0	1.06913	0.998	0.938	0
C10orf99	2_Benign	0	1.0509	0.997	0.839	0
NKD1	2_Benign	0	1.00989	0.995	0.723	0
RPS5	2_Benign	0	1.00624	1	0.993	0
MT1M	3_Enterocyte_1	0	2.71518	0.995	0.145	0
CEACAM7	3_Enterocyte_1	0	2.71486	0.995	0.206	0
AQP8	3_Enterocyte_1	0	2.64654	0.8	0.055	0
MT1H	3_Enterocyte_1	0	2.24859	0.992	0.107	0
CA1	3_Enterocyte_1	0	2.17507	0.995	0.111	0
CA4	3_Enterocyte_1	0	1.85465	0.805	0.064	0
CLCA4	3_Enterocyte_1	0	1.63323	0.846	0.051	0
SLC26A3	3_Enterocyte_1	3.27047e-292	3.36711	0.997	0.294	7.50638e-288
SLC51B	3_Enterocyte_1	2.93937e-264	1.09297	0.982	0.3	6.74645e-260
UGT2B17	3_Enterocyte_1	5.95054e-255	2.6879	1	0.51	1.36577e-250
CA2	3_Enterocyte_1	1.32408e-234	3.30026	1	0.615	3.03902e-230
PIGR	3_Enterocyte_1	2.39166e-228	4.32115	1	0.745	5.48934e-224
MT1E	3_Enterocyte_1	3.9662e-222	3.33501	0.997	0.654	9.10321e-218
MT1G	3_Enterocyte_1	1.95107e-219	3.44209	0.995	0.68	4.47809e-215
SLC26A2	3_Enterocyte_1	8.6519e-218	3.17299	1	0.813	1.98578e-213
PADI2	3_Enterocyte_1	1.78396e-205	1.05176	0.99	0.69	4.09455e-201
MT2A	3_Enterocyte_1	2.23852e-204	2.9693	0.995	0.912	5.13786e-200
PKIB	3_Enterocyte_1	4.73494e-200	1.57928	1	0.714	1.08676e-195
MT1F	3_Enterocyte_1	8.0597e-195	2.20026	0.992	0.861	1.84986e-190
PCK1	3_Enterocyte_1	7.61967e-194	1.53921	0.995	0.853	1.74887e-189
PAPSS2	3_Enterocyte_1	2.32905e-193	1.02467	0.997	0.868	5.34564e-189
CHP2	3_Enterocyte_1	1.19641e-192	1.25187	0.995	0.835	2.74599e-188
SULT1A1	3_Enterocyte_1	2.71542e-192	1.07645	1	0.893	6.23243e-188
MAOA	3_Enterocyte_1	4.05715e-187	1.06665	0.995	0.886	9.31197e-183
ITM2C	3_Enterocyte_1	1.36778e-183	1.69098	1	0.955	3.13933e-179
ADIRF	3_Enterocyte_1	3.25743e-175	1.34379	0.995	0.787	7.47646e-171
GNA11	3_Enterocyte_1	4.6243e-175	1.09874	0.995	0.911	1.06137e-170
HMGCS2	3_Enterocyte_1	3.48193e-174	1.4986	0.997	0.902	7.99173e-170
CES21	3_Enterocyte_1	1.27298e-172	1.52593	0.997	0.919	2.92175e-168
DHRS11	3_Enterocyte_1	4.89989e-172	1.12377	1	0.864	1.12462e-167
AKR1B101	3_Enterocyte_1	3.27263e-171	1.04909	0.997	0.62	7.51133e-167
CA12	3_Enterocyte_1	3.52696e-166	1.05501	1	0.893	8.09508e-162
IGHA1	3_Enterocyte_1	3.67016e-159	1.17861	0.997	0.945	8.42375e-155
AMN	3_Enterocyte_1	2.48097e-151	1.01158	1	0.925	5.69431e-147
MT-ND3	3_Enterocyte_1	2.69123e-147	1.20736	1	0.997	6.17692e-143
FABP11	3_Enterocyte_1	1.16907e-145	2.60042	1	0.896	2.68324e-141
C15orf48	3_Enterocyte_1	1.19341e-143	1.70856	1	0.973	2.73912e-139
CDHR5	3_Enterocyte_1	1.26696e-142	1.08886	1	0.9	2.90792e-138
TST	3_Enterocyte_1	1.65049e-138	1.00896	0.997	0.926	3.7882e-134
SLC9A3	3_Enterocyte_1	3.66921e-138	1.85672	0.99	0.793	8.42157e-134
TSPAN1	3_Enterocyte_1	4.69726e-137	1.681	0.997	0.94	1.07811e-132
HPGD	3_Enterocyte_1	6.03371e-134	1.15574	0.997	0.767	1.38486e-129
MT-CO1	3_Enterocyte_1	4.05928e-132	1.17738	1	0.998	9.31686e-128
LYPD8	3_Enterocyte_1	2.00572e-129	1.29736	0.785	0.259	4.60354e-125
ADH1C	3_Enterocyte_1	9.2136e-122	2.21187	0.992	0.871	2.1147e-117
ETHE1	3_Enterocyte_1	3.20912e-120	1.26609	0.997	0.948	7.36557e-116
GUCA2A	3_Enterocyte_1	5.33811e-113	1.85789	0.956	0.509	1.2252e-108
MT1X	3_Enterocyte_1	1.59954e-109	2.25865	0.995	0.923	3.67126e-105
C19orf33	3_Enterocyte_1	1.46727e-91	1.12409	1	0.943	3.36769e-87
SLC20A1	3_Enterocyte_1	6.35272e-91	1.40314	0.997	0.821	1.45808e-86
PHGR1	3_Enterocyte_1	6.43452e-85	2.29221	1	0.991	1.47685e-80
FABP5	3_Enterocyte_1	3.08558e-57	1.20145	0.987	0.906	7.08201e-53
PLAC81	3_Enterocyte_1	1.79321e-44	1.11118	0.997	0.894	4.11578e-40
ETNK1	3_Enterocyte_1	3.8204e-27	1.11704	1	0.942	8.76857e-23
SELENOP	3_Enterocyte_1	1.45736e-23	1.00074	0.997	0.732	3.34492e-19
CEACAM1	3_Enterocyte_1	2.13248e-08	1.18631	0.997	0.929	0.000489447
KLK12	4_Mix1	8.99429e-137	2.6185	0.857	0.304	2.06437e-132
ATOH1	4_Mix1	1.55344e-135	1.24823	0.869	0.312	3.56545e-131
HEPACAM2	4_Mix1	7.13731e-134	2.33646	0.94	0.421	1.63816e-129
NEURL1	4_Mix1	3.63142e-133	1.04398	0.884	0.32	8.33483e-129
SPINK4	4_Mix1	7.75728e-123	4.55899	0.94	0.739	1.78045e-118
HSPA2	4_Mix1	1.88759e-105	1.5194	0.94	0.713	4.33241e-101
AQP3	4_Mix1	1.19011e-104	1.17623	0.861	0.438	2.73155e-100
TFF31	4_Mix1	3.85464e-94	2.42641	1	0.994	8.84717e-90
SELENOM	4_Mix1	4.9274e-88	1.90435	0.952	0.861	1.13094e-83
SERPINA11	4_Mix1	5.38283e-88	1.75774	0.968	0.89	1.23547e-83
WFDC2	4_Mix1	1.64876e-87	1.86354	0.876	0.609	3.78423e-83
ST6GALNAC1	4_Mix1	8.23746e-87	1.63231	0.924	0.894	1.89066e-82
ANXA13	4_Mix1	1.88782e-86	2.14934	0.98	0.827	4.33292e-82
FCGBP	4_Mix1	6.17814e-86	2.94298	0.956	0.903	1.41801e-81
HES6	4_Mix1	7.66008e-81	2.8667	0.988	0.928	1.75814e-76
RASA4	4_Mix1	1.45375e-79	1.0904	0.721	0.32	3.33666e-75
XBP11	4_Mix1	7.66161e-74	1.24673	0.996	0.974	1.75849e-69
RASD1	4_Mix1	1.09492e-73	1.65309	0.865	0.658	2.51305e-69
STARD10	4_Mix1	2.1535e-71	1.09291	0.992	0.972	4.94271e-67
NEUROG3	4_Mix1	8.80727e-71	1.37797	0.41	0.091	2.02144e-66
LRRC26	4_Mix1	9.77735e-67	1.24663	0.9	0.841	2.2441e-62
MDK	4_Mix1	4.28837e-60	1.79897	0.984	0.972	9.84266e-56
REP15	4_Mix1	2.33727e-55	1.35366	0.633	0.306	5.3645e-51
BTG21	4_Mix1	1.57755e-51	1.28342	0.988	0.961	3.62079e-47
CLCA1	4_Mix1	1.88735e-51	3.53643	0.606	0.285	4.33184e-47
SEC11C	4_Mix1	2.95026e-51	1.30883	0.956	0.945	6.77143e-47
ITLN1	4_Mix1	1.80308e-48	2.97048	0.633	0.316	4.13844e-44
PAX4	4_Mix1	9.52479e-48	1.76618	0.386	0.113	2.18613e-43
IL13RA1	4_Mix1	6.5799e-46	1.09067	0.948	0.945	1.51022e-41
GADD45G	4_Mix1	1.58295e-43	1.66278	0.892	0.813	3.63319e-39
REG4	4_Mix1	1.88646e-38	3.23541	0.9	0.823	4.3298e-34
CADPS	4_Mix1	3.20307e-35	1.57435	0.892	0.835	7.35168e-31
MUC2	4_Mix1	8.94105e-35	2.22689	0.765	0.698	2.05215e-30
RGS16	4_Mix1	1.5009e-29	1.65044	0.649	0.393	3.44486e-25
TUBA1A	4_Mix1	6.46307e-16	1.06056	0.869	0.821	1.4834e-11
DEFA6	4_Mix1	1.32131e-13	3.20925	0.673	0.547	3.03267e-09
CDKN1C	4_Mix1	1.96491e-13	1.24039	0.753	0.751	4.50987e-09
KLK1	4_Mix1	5.13092e-13	1.98143	0.825	0.85	1.17765e-08
SOX4	4_Mix1	1.6753e-12	1.56959	0.988	0.981	3.84514e-08
RNASE11	4_Mix1	3.04162e-11	1.00126	0.689	0.597	6.98114e-07
HOPX	4_Mix1	1.83772e-10	1.25537	0.394	0.284	4.21792e-06
AGR21	4_Mix1	3.60498e-10	1.4029	0.992	0.985	8.27415e-06
PRSS2	4_Mix1	1.69488e-09	1.55303	0.562	0.427	3.89008e-05
RGS2	4_Mix1	1.60097e-08	1.29047	0.594	0.567	0.000367455
CPE	4_Mix1	2.48092e-07	1.10478	0.761	0.796	0.00569422
TTR1	4_Mix1	0.00235499	1.79896	0.442	0.415	1
POU2F3	5_Mix2	4.72336e-120	1.36353	0.793	0.202	1.0841e-115
LRMP	5_Mix2	6.49593e-111	1.65272	0.611	0.106	1.49095e-106
KLK121	5_Mix2	1.26654e-92	1.07501	0.869	0.309	2.90697e-88
AVIL	5_Mix2	1.31966e-92	2.55568	0.965	0.623	3.0289e-88
TUBA1A1	5_Mix2	1.33611e-86	1.86718	0.995	0.816	3.06663e-82
HEPACAM21	5_Mix2	2.33624e-82	1.15185	0.939	0.427	5.36215e-78
ZNF4281	5_Mix2	9.09156e-79	1.07405	0.99	0.936	2.0867e-74
SOX41	5_Mix2	8.34563e-75	2.06251	0.99	0.981	1.91549e-70
RGS13	5_Mix2	5.29629e-73	2.04209	0.535	0.123	1.2156e-68
GNG13	5_Mix2	8.10765e-73	1.37671	0.616	0.168	1.86087e-68
AZGP1	5_Mix2	2.00331e-72	1.50762	0.98	0.729	4.59799e-68
NREP	5_Mix2	2.50394e-72	1.75967	0.955	0.838	5.74705e-68
RASSF6	5_Mix2	6.44673e-60	1.44285	0.98	0.941	1.47965e-55
PHLDA11	5_Mix2	8.70825e-60	1.25854	0.985	0.853	1.99872e-55
ITPR21	5_Mix2	1.30023e-56	1.25091	0.96	0.903	2.98428e-52
STMN12	5_Mix2	6.2531e-54	1.43497	0.97	0.912	1.43521e-49
EIF1B	5_Mix2	2.18851e-51	1.27226	0.965	0.949	5.02307e-47
CRYM	5_Mix2	2.69653e-50	1.0712	0.909	0.827	6.18909e-46
RBM38	5_Mix2	4.23071e-49	1.01468	0.955	0.743	9.71032e-45
AC245297.3	5_Mix2	5.73223e-49	1.03578	0.944	0.912	1.31566e-44
BUB3	5_Mix2	5.62821e-46	1.71434	0.975	0.953	1.29179e-41
ANXA41	5_Mix2	4.61269e-45	1.86752	0.99	0.979	1.0587e-40
BMX	5_Mix2	6.19315e-43	1.42412	0.525	0.191	1.42145e-38
MDK1	5_Mix2	2.3348e-42	1.20558	0.97	0.973	5.35883e-38
NMU	5_Mix2	8.48423e-42	2.60842	0.697	0.415	1.9473e-37
BIK1	5_Mix2	5.90637e-40	1.10237	0.965	0.94	1.35563e-35
MYH7B	5_Mix2	5.7377e-37	1.12142	0.475	0.172	1.31692e-32
ANXA1	5_Mix2	7.78669e-35	1.80852	0.884	0.651	1.7872e-30
ANXA131	5_Mix2	5.64365e-34	1.24387	0.96	0.829	1.29533e-29
VSNL1	5_Mix2	1.23141e-29	1.11652	0.909	0.839	2.82633e-25
CST1	5_Mix2	2.52492e-29	1.79211	0.308	0.087	5.7952e-25
FRAT2	5_Mix2	1.29824e-26	1.02678	0.944	0.881	2.97973e-22
IMP4	5_Mix2	9.82097e-26	1.03881	0.96	0.912	2.25411e-21
PRSS21	5_Mix2	7.4742e-24	4.25676	0.687	0.423	1.71548e-19
IL13RA11	5_Mix2	8.28207e-24	1.12014	0.965	0.945	1.9009e-19
ALDH1A12	5_Mix2	1.92078e-20	1.08825	0.939	0.91	4.40858e-16
BMP42	5_Mix2	3.24742e-18	1.15241	0.909	0.828	7.45348e-14
ADIRF1	5_Mix2	1.0931e-17	1.29869	0.843	0.801	2.50888e-13
ASPSCR1	5_Mix2	1.97784e-14	1.74581	0.904	0.901	4.53953e-10
MT-ND42	6_Mix3	1.28774e-61	1.11019	1	0.998	2.95563e-57
MT-ATP62	6_Mix3	1.45613e-56	1.21653	1	0.996	3.3421e-52
MT-CO32	6_Mix3	7.02752e-55	1.24229	1	0.998	1.61296e-50
MT-ND4L1	6_Mix3	1.88385e-54	2.2995	1	0.972	4.32381e-50
MT-CO22	6_Mix3	1.84291e-52	1.13256	1	0.998	4.22985e-48
MT-CO11	6_Mix3	7.33865e-52	1.14483	1	0.998	1.68437e-47
MT-ND22	6_Mix3	1.22886e-50	1.17514	1	0.997	2.82049e-46
PNISR1	6_Mix3	1.35522e-49	1.71798	1	0.979	3.1105e-45
MT-CYB2	6_Mix3	4.04736e-49	1.2176	1	0.997	9.28949e-45
MT-ND11	6_Mix3	1.82921e-48	1.11211	1	0.997	4.19841e-44
MT-ND61	6_Mix3	8.271e-47	2.06951	0.994	0.972	1.89836e-42
N4BP2L22	6_Mix3	7.03053e-43	1.38538	0.994	0.979	1.61365e-38
MT-ND51	6_Mix3	7.1257e-43	1.45979	1	0.994	1.63549e-38
ARGLU11	6_Mix3	5.46822e-42	1.53936	0.994	0.977	1.25507e-37
MALAT11	6_Mix3	3.9156e-36	1.42542	1	0.998	8.98707e-32
RSRP1	6_Mix3	1.61736e-35	1.67767	0.982	0.963	3.71217e-31
AKAP92	6_Mix3	4.19698e-35	1.25364	0.994	0.976	9.63291e-31
MT-ND31	6_Mix3	8.5967e-35	1.22856	1	0.997	1.97312e-30
NKTR1	6_Mix3	2.60014e-33	1.27361	0.994	0.963	5.96783e-29
POLR2J3.1	6_Mix3	1.47612e-31	1.08398	0.982	0.96	3.38799e-27
DDX171	6_Mix3	7.06607e-30	1.27642	0.976	0.977	1.6218e-25
RNF431	6_Mix3	9.02317e-30	1.12117	0.976	0.955	2.071e-25
LUC7L31	6_Mix3	5.38211e-28	1.14019	0.988	0.97	1.2353e-23
ZKSCAN12	6_Mix3	6.11652e-26	1.07614	0.959	0.963	1.40386e-21
ARID1B	6_Mix3	8.84395e-26	1.19623	1	0.96	2.02986e-21
ACADVL	6_Mix3	6.33919e-23	1.23523	0.976	0.967	1.45497e-18
CCDC142	6_Mix3	1.21768e-17	1.23268	0.964	0.957	2.79482e-13
WSB1	6_Mix3	2.01724e-17	1.06742	0.964	0.972	4.62997e-13
VMP1	6_Mix3	5.72391e-17	1.28433	0.994	0.981	1.31375e-12
MYO61	6_Mix3	2.11326e-15	1.05819	0.964	0.975	4.85036e-11
RBM39	6_Mix3	2.89378e-10	1.36027	0.994	0.992	6.6418e-06
KCNQ1OT12	6_Mix3	1.58207e-09	1.13756	0.964	0.921	3.63118e-05
CCNL1	6_Mix3	1.67889e-09	1.30615	1	0.978	3.85339e-05
2021-06-02	6_Mix3	1.56898e-07	1.08562	1	0.993	0.00360112
DEFA61	6_Mix3	2.0734e-07	2.69041	0.627	0.55	0.00475887
NEAT1	6_Mix3	3.57755e-07	2.00532	1	0.99	0.0082112
SAT11	6_Mix3	7.20027e-06	1.20956	0.988	0.995	0.165261
DEFA5	6_Mix3	0.00254357	3.02793	0.763	0.843	1
OTOP2	7_Enterocyte_2	0	4.6919	1	0.037	0
PCSK1N	7_Enterocyte_2	0	2.24736	0.989	0.036	0
ADCY5	7_Enterocyte_2	0	1.5034	1	0.017	0
OTOP3	7_Enterocyte_2	0	1.44811	0.989	0.011	0
MEIS1	7_Enterocyte_2	0	1.30836	1	0.017	0
MYOM1	7_Enterocyte_2	1.5026e-271	1.67322	1	0.06	3.44877e-267
CLCA41	7_Enterocyte_2	3.00061e-189	3.06032	1	0.093	6.88701e-185
CA71	7_Enterocyte_2	5.02508e-189	4.19185	1	0.098	1.15336e-184
CA41	7_Enterocyte_2	5.37441e-183	5.00345	1	0.102	1.23353e-178
SECTM11	7_Enterocyte_2	2.04882e-132	1.15886	0.989	0.135	4.70246e-128
BEST4	7_Enterocyte_2	2.22998e-132	4.97986	1	0.161	5.11825e-128
MT1H1	7_Enterocyte_2	1.98261e-130	4.39235	1	0.157	4.55049e-126
SPIB1	7_Enterocyte_2	2.26428e-111	3.31322	1	0.195	5.19697e-107
GUCA2B1	7_Enterocyte_2	3.10716e-105	6.79578	1	0.216	7.13154e-101
MT1M1	7_Enterocyte_2	6.16894e-102	2.42662	1	0.193	1.4159e-97
CEACAM71	7_Enterocyte_2	1.57507e-89	3.14995	1	0.251	3.61511e-85
SCIN1	7_Enterocyte_2	1.4096e-83	1.82962	1	0.307	3.23532e-79
LYPD81	7_Enterocyte_2	8.867e-83	2.92127	1	0.285	2.03515e-78
CTSE	7_Enterocyte_2	1.27049e-82	1.46107	1	0.295	2.91603e-78
NEURL12	7_Enterocyte_2	2.66751e-71	1.6612	1	0.335	6.12247e-67
CDHR21	7_Enterocyte_2	9.08522e-66	1.65442	1	0.436	2.08524e-61
ADRA2A	7_Enterocyte_2	1.2687e-64	1.5035	1	0.523	2.91192e-60
GUCA2A2	7_Enterocyte_2	1.66851e-63	5.39622	1	0.534	3.82956e-59
FRMD1	7_Enterocyte_2	6.26962e-63	1.95299	1	0.564	1.439e-58
CCNYL1	7_Enterocyte_2	1.27537e-60	2.18983	1	0.669	2.92724e-56
ENTPD8	7_Enterocyte_2	2.81039e-60	1.06502	0.989	0.399	6.45041e-56
LGALS9B	7_Enterocyte_2	4.0548e-60	1.1845	0.989	0.468	9.30658e-56
PRKG1	7_Enterocyte_2	5.96338e-60	1.31794	1	0.674	1.36872e-55
LGALS9C1	7_Enterocyte_2	5.39548e-59	1.3855	1	0.54	1.23837e-54
NBPF19	7_Enterocyte_2	5.58133e-59	1.71938	1	0.701	1.28103e-54
SLC17A41	7_Enterocyte_2	1.78995e-58	1.71234	1	0.642	4.1083e-54
HRCT11	7_Enterocyte_2	2.39308e-58	1.71267	1	0.658	5.4926e-54
NBPF14	7_Enterocyte_2	4.28846e-58	1.73569	1	0.812	9.84287e-54
NEURL1B	7_Enterocyte_2	1.0008e-57	1.61286	1	0.81	2.29704e-53
CARD161	7_Enterocyte_2	1.44297e-57	1.98107	1	0.796	3.3119e-53
SAMD9L	7_Enterocyte_2	3.82724e-57	1.01742	1	0.481	8.78427e-53
MT1G1	7_Enterocyte_2	6.77177e-57	4.6799	1	0.697	1.55426e-52
MALT1	7_Enterocyte_2	8.53089e-57	1.42721	1	0.856	1.95801e-52
VIPR1	7_Enterocyte_2	1.46088e-56	1.47887	1	0.841	3.35301e-52
SLC20A11	7_Enterocyte_2	2.30474e-56	2.66767	1	0.83	5.28984e-52
MEP1A1	7_Enterocyte_2	2.31846e-56	1.26986	1	0.524	5.32134e-52
PTK61	7_Enterocyte_2	2.03772e-55	1.22027	1	0.86	4.67696e-51
PHLPP21	7_Enterocyte_2	3.76203e-55	1.29227	0.989	0.735	8.6346e-51
GPA331	7_Enterocyte_2	5.64692e-55	2.15235	1	0.928	1.29608e-50
CES31	7_Enterocyte_2	7.5869e-55	1.14208	0.989	0.786	1.74135e-50
GNPTAB	7_Enterocyte_2	9.53915e-55	1.45938	1	0.915	2.18943e-50
MT2A1	7_Enterocyte_2	1.29864e-54	3.83804	1	0.917	2.98065e-50
AOC11	7_Enterocyte_2	1.30495e-54	2.41111	1	0.896	2.99512e-50
LINC004831	7_Enterocyte_2	1.37489e-54	1.11693	0.989	0.613	3.15564e-50
ABHD51	7_Enterocyte_2	1.45588e-54	1.32044	1	0.897	3.34153e-50
MT1F1	7_Enterocyte_2	1.48929e-54	2.73405	1	0.868	3.41822e-50
HES41	7_Enterocyte_2	1.61047e-54	1.76283	1	0.705	3.69636e-50
SCNN1A	7_Enterocyte_2	1.69175e-54	1.65106	1	0.821	3.88289e-50
CDHR51	7_Enterocyte_2	2.43122e-54	2.35847	1	0.906	5.58014e-50
CEACAM11	7_Enterocyte_2	2.81625e-54	3.08013	1	0.933	6.46386e-50
AL022323.4	7_Enterocyte_2	4.42796e-54	1.23992	0.989	0.836	1.0163e-49
FNIP2	7_Enterocyte_2	5.82448e-54	1.4542	1	0.921	1.33683e-49
CEACAM62	7_Enterocyte_2	2.62349e-53	2.55641	1	0.681	6.02143e-49
MAPK31	7_Enterocyte_2	1.23076e-52	1.40109	1	0.926	2.82484e-48
MT1E1	7_Enterocyte_2	2.45589e-52	2.98829	1	0.673	5.63677e-48
SDCBP21	7_Enterocyte_2	2.49828e-52	2.26865	1	0.867	5.73405e-48
CC2D1A1	7_Enterocyte_2	2.73013e-52	1.71596	1	0.93	6.26618e-48
GGT61	7_Enterocyte_2	4.27623e-52	1.23976	1	0.897	9.81481e-48
FKBP1A1	7_Enterocyte_2	5.55397e-52	2.09878	1	0.96	1.27475e-47
TJP31	7_Enterocyte_2	5.8056e-52	1.31774	1	0.934	1.3325e-47
ANK31	7_Enterocyte_2	6.4989e-52	1.08189	1	0.862	1.49163e-47
SLC22A181	7_Enterocyte_2	7.58647e-52	1.37822	1	0.945	1.74125e-47
TLE41	7_Enterocyte_2	1.1667e-51	1.36186	1	0.92	2.6778e-47
MYO1C1	7_Enterocyte_2	1.27827e-51	1.14944	1	0.914	2.93389e-47
MARVELD31	7_Enterocyte_2	1.32039e-51	1.30633	1	0.937	3.03056e-47
HSD17B22	7_Enterocyte_2	1.38565e-51	1.20851	1	0.554	3.18034e-47
LINC01559	7_Enterocyte_2	1.52589e-51	1.10802	1	0.562	3.50222e-47
TCF7L2	7_Enterocyte_2	1.75927e-51	1.2369	1	0.935	4.03787e-47
DOK41	7_Enterocyte_2	1.93434e-51	1.2065	1	0.886	4.43971e-47
CCDC681	7_Enterocyte_2	2.13395e-51	1.1425	1	0.828	4.89785e-47
IL2RG1	7_Enterocyte_2	2.40483e-51	1.34871	0.989	0.664	5.51956e-47
MAN1A13	7_Enterocyte_2	3.3232e-51	1.32955	0.989	0.854	7.62742e-47
DMBT11	7_Enterocyte_2	4.02654e-51	1.57113	1	0.623	9.24171e-47
EHD4	7_Enterocyte_2	4.37068e-51	1.12826	1	0.889	1.00316e-46
MT-CO12	7_Enterocyte_2	6.43221e-51	1.88064	1	0.998	1.47632e-46
RIOK31	7_Enterocyte_2	6.58586e-51	1.38057	1	0.947	1.51159e-46
JCHAIN2	7_Enterocyte_2	7.15868e-51	1.35323	1	0.892	1.64306e-46
PDCD6IP1	7_Enterocyte_2	8.88384e-51	1.51597	1	0.946	2.03902e-46
KANSL11	7_Enterocyte_2	1.22372e-50	1.44455	0.989	0.951	2.80869e-46
PHYKPL1	7_Enterocyte_2	1.42841e-50	1.08782	1	0.929	3.27849e-46
SATB22	7_Enterocyte_2	1.47273e-50	1.18178	1	0.894	3.3802e-46
ACOX11	7_Enterocyte_2	2.33097e-50	1.47581	0.989	0.92	5.35004e-46
IGLC21	7_Enterocyte_2	4.70795e-50	1.28545	0.989	0.912	1.08057e-45
NEMF	7_Enterocyte_2	5.96924e-50	1.4588	1	0.952	1.37006e-45
TRIM31	7_Enterocyte_2	7.71599e-50	1.90413	1	0.821	1.77097e-45
FLNB1	7_Enterocyte_2	8.94863e-50	1.59367	1	0.949	2.05389e-45
CA121	7_Enterocyte_2	1.98186e-49	1.31057	1	0.899	4.54876e-45
GNG121	7_Enterocyte_2	2.72983e-49	1.14364	1	0.935	6.26551e-45
MT1X1	7_Enterocyte_2	2.85994e-49	2.50079	1	0.927	6.56414e-45
CA21	7_Enterocyte_2	3.01359e-49	1.9342	1	0.637	6.9168e-45
PLXNB2	7_Enterocyte_2	4.53709e-49	1.03159	1	0.932	1.04135e-44
FBLIM11	7_Enterocyte_2	4.81065e-49	1.08181	1	0.925	1.10414e-44
TPRN1	7_Enterocyte_2	4.87133e-49	1.07021	1	0.867	1.11807e-44
CLDN231	7_Enterocyte_2	8.47725e-49	1.12405	1	0.656	1.9457e-44
MT-ND32	7_Enterocyte_2	8.65909e-49	1.76457	1	0.997	1.98743e-44
SULT1A11	7_Enterocyte_2	9.22892e-49	1.12226	1	0.899	2.11822e-44
HOXB61	7_Enterocyte_2	1.11604e-48	1.17743	0.989	0.914	2.56153e-44
PDXDC1	7_Enterocyte_2	1.42186e-48	1.22204	1	0.952	3.26345e-44
TDP21	7_Enterocyte_2	1.54396e-48	1.40854	1	0.955	3.5437e-44
SAMD9	7_Enterocyte_2	1.5719e-48	1.42727	1	0.762	3.60782e-44
GSN1	7_Enterocyte_2	2.12589e-48	1.97903	1	0.967	4.87934e-44
NSD2	7_Enterocyte_2	2.41056e-48	1.04683	0.989	0.924	5.53272e-44
RETSAT1	7_Enterocyte_2	2.49864e-48	1.00819	0.989	0.906	5.73487e-44
MIDN2	7_Enterocyte_2	3.55567e-48	1.50334	1	0.961	8.16097e-44
IRF11	7_Enterocyte_2	1.05635e-47	1.24179	1	0.93	2.42453e-43
IGKC2	7_Enterocyte_2	1.20453e-47	1.66218	1	0.954	2.76464e-43
VSIG21	7_Enterocyte_2	1.64904e-47	1.34971	1	0.825	3.78487e-43
GPRC5C1	7_Enterocyte_2	2.17481e-47	1.19611	1	0.923	4.99162e-43
EFNB2	7_Enterocyte_2	2.35393e-47	1.21381	0.989	0.92	5.40274e-43
IFNGR2	7_Enterocyte_2	2.42143e-47	1.05103	1	0.948	5.55767e-43
PROX12	7_Enterocyte_2	2.63832e-47	1.66587	0.989	0.811	6.05548e-43
NEAT11	7_Enterocyte_2	2.75066e-47	2.01141	1	0.99	6.3133e-43
IGHA12	7_Enterocyte_2	5.07161e-47	1.81883	1	0.948	1.16404e-42
TMPRSS21	7_Enterocyte_2	5.29836e-47	1.21738	1	0.953	1.21608e-42
MYO15B1	7_Enterocyte_2	5.40269e-47	1.52181	1	0.834	1.24002e-42
CRIP1	7_Enterocyte_2	6.60801e-47	1.19293	1	0.79	1.51667e-42
TAPBP	7_Enterocyte_2	7.32819e-47	1.31995	1	0.962	1.68197e-42
MALAT12	7_Enterocyte_2	1.65141e-46	1.83706	1	0.998	3.79031e-42
ECE11	7_Enterocyte_2	1.90228e-46	1.02287	1	0.776	4.36611e-42
POLD41	7_Enterocyte_2	3.53063e-46	1.16372	1	0.918	8.1035e-42
TMEM176A1	7_Enterocyte_2	4.42893e-46	1.4854	1	0.942	1.01653e-41
ATP10B1	7_Enterocyte_2	7.83933e-46	1.26187	1	0.937	1.79928e-41
MTMR111	7_Enterocyte_2	9.23344e-46	1.1859	1	0.882	2.11926e-41
DDX3X2	7_Enterocyte_2	1.66873e-45	1.64155	1	0.964	3.83008e-41
MYH141	7_Enterocyte_2	2.76291e-45	1.42291	1	0.955	6.34144e-41
MSLN	7_Enterocyte_2	3.62886e-45	1.14653	1	0.592	8.32896e-41
PCSK72	7_Enterocyte_2	4.69171e-45	1.28722	1	0.953	1.07684e-40
TP53INP21	7_Enterocyte_2	6.11908e-45	1.34994	1	0.641	1.40445e-40
ITM2C1	7_Enterocyte_2	7.85865e-45	1.73603	1	0.957	1.80372e-40
ANKRD12	7_Enterocyte_2	9.3187e-45	1.28459	1	0.959	2.13883e-40
HIGD1A1	7_Enterocyte_2	1.04283e-44	1.49173	1	0.955	2.39349e-40
DST1	7_Enterocyte_2	1.54473e-44	1.58812	1	0.96	3.54547e-40
SPATS2L2	7_Enterocyte_2	1.91996e-44	1.56971	1	0.968	4.40668e-40
KRT202	7_Enterocyte_2	2.11717e-44	1.88314	1	0.958	4.85933e-40
MUC13	7_Enterocyte_2	2.11905e-44	1.8429	1	0.967	4.86365e-40
EFHD21	7_Enterocyte_2	2.17333e-44	1.38887	1	0.953	4.98822e-40
HK21	7_Enterocyte_2	2.41978e-44	1.1345	1	0.854	5.55389e-40
TSPAN11	7_Enterocyte_2	3.80991e-44	1.77465	1	0.944	8.74451e-40
MXD11	7_Enterocyte_2	5.38509e-44	1.01157	1	0.913	1.23599e-39
ABCC32	7_Enterocyte_2	5.47793e-44	1.75493	1	0.959	1.2573e-39
PLS11	7_Enterocyte_2	5.89425e-44	1.04482	1	0.95	1.35285e-39
MVP1	7_Enterocyte_2	6.47499e-44	1.0974	1	0.956	1.48614e-39
CEACAM5	7_Enterocyte_2	1.33308e-43	1.79493	1	0.958	3.05969e-39
CTSZ1	7_Enterocyte_2	2.23259e-43	1.07082	1	0.933	5.12423e-39
PHGR11	7_Enterocyte_2	6.44887e-43	2.09156	1	0.991	1.48014e-38
HLA-F1	7_Enterocyte_2	7.4482e-43	1.35577	1	0.922	1.70951e-38
RSRP11	7_Enterocyte_2	4.34913e-42	1.55324	1	0.963	9.98212e-38
LITAF1	7_Enterocyte_2	1.53786e-41	1.08548	1	0.945	3.52971e-37
MALL2	7_Enterocyte_2	1.86598e-41	1.41549	1	0.651	4.28281e-37
SH3GLB1	7_Enterocyte_2	2.3125e-41	1.44538	1	0.963	5.30764e-37
MT-ND4L2	7_Enterocyte_2	4.13377e-41	1.30465	1	0.972	9.48782e-37
MIR194-2HG1	7_Enterocyte_2	2.43136e-40	1.03966	1	0.877	5.58046e-36
WSB11	7_Enterocyte_2	2.90158e-40	1.29398	1	0.972	6.6597e-36
COX17	7_Enterocyte_2	5.36959e-40	1.03279	1	0.965	1.23243e-35
PIGR1	7_Enterocyte_2	7.54147e-40	1.51317	1	0.76	1.73092e-35
AES2	7_Enterocyte_2	3.05678e-39	1.20553	1	0.973	7.01592e-35
DSC21	7_Enterocyte_2	4.16942e-39	1.13012	1	0.962	9.56966e-35
PPP1R15A	7_Enterocyte_2	4.21557e-39	1.08314	1	0.969	9.67558e-35
RBM471	7_Enterocyte_2	4.39703e-39	1.22777	1	0.957	1.00921e-34
LLGL22	7_Enterocyte_2	4.66675e-39	1.07039	1	0.953	1.07111e-34
HLA-A1	7_Enterocyte_2	1.35372e-38	1.52467	1	0.998	3.10707e-34
C19orf331	7_Enterocyte_2	1.78821e-38	1.47422	1	0.946	4.1043e-34
CDC42BPA1	7_Enterocyte_2	1.2606e-37	1.08804	1	0.923	2.89333e-33
JUND2	7_Enterocyte_2	1.76634e-37	1.2304	1	0.978	4.05411e-33
B2M2	7_Enterocyte_2	3.42296e-37	1.2208	1	1	7.85638e-33
CFDP1	7_Enterocyte_2	3.66798e-37	1.32929	1	0.975	8.41874e-33
KLF3	7_Enterocyte_2	5.64282e-37	1.0169	1	0.968	1.29514e-32
PET1001	7_Enterocyte_2	3.69682e-36	1.02846	1	0.97	8.48493e-32
HMGCS21	7_Enterocyte_2	3.7471e-36	1.26976	0.989	0.907	8.60035e-32
FABP51	7_Enterocyte_2	8.81443e-36	1.32105	1	0.91	2.02309e-31
SELENOW1	7_Enterocyte_2	2.66232e-35	1.11034	1	0.975	6.11055e-31
TMEM176B1	7_Enterocyte_2	4.20092e-35	1.13097	1	0.94	9.64194e-31
NCOR12	7_Enterocyte_2	9.21421e-35	1.05143	1	0.966	2.11485e-30
CHP21	7_Enterocyte_2	3.61139e-34	1.04785	1	0.844	8.28885e-30
EZR1	7_Enterocyte_2	7.39474e-34	1.01865	1	0.976	1.69724e-29
ANXA111	7_Enterocyte_2	2.10065e-33	1.35434	1	0.976	4.82141e-29
MT-CYB3	7_Enterocyte_2	3.22189e-33	1.09778	1	0.997	7.39488e-29
SPINT1	7_Enterocyte_2	5.91294e-33	1.03015	1	0.974	1.35714e-28
DSP1	7_Enterocyte_2	8.87235e-33	1.08145	1	0.974	2.03638e-28
TXNIP2	7_Enterocyte_2	8.92517e-33	1.43323	1	0.937	2.04851e-28
RAB11FIP12	7_Enterocyte_2	1.14137e-32	1.23394	1	0.953	2.61967e-28
TNFRSF1A	7_Enterocyte_2	1.17149e-32	1.00062	1	0.94	2.68881e-28
HSD17B111	7_Enterocyte_2	2.52306e-32	1.11474	1	0.962	5.79093e-28
BLOC1S11	7_Enterocyte_2	4.57101e-32	1.21522	1	0.965	1.04914e-27
DAZAP2	7_Enterocyte_2	1.26241e-31	1.0902	1	0.97	2.89748e-27
MT-ND23	7_Enterocyte_2	7.64268e-31	1.01096	1	0.997	1.75415e-26
ACTN4	7_Enterocyte_2	2.23304e-30	1.10852	1	0.98	5.12527e-26
TSPAN31	7_Enterocyte_2	2.7822e-29	1.0449	1	0.967	6.38571e-25
CKB1	7_Enterocyte_2	4.50879e-29	1.85517	1	0.983	1.03486e-24
PCBP11	7_Enterocyte_2	5.26143e-28	1.07047	1	0.977	1.2076e-23
ISG151	7_Enterocyte_2	6.38436e-28	1.42689	0.989	0.958	1.46534e-23
HLA-E1	7_Enterocyte_2	1.04383e-27	1.26068	1	0.982	2.39581e-23
HLA-B1	7_Enterocyte_2	1.09196e-27	1.41252	1	0.995	2.50626e-23
ACTR21	7_Enterocyte_2	1.31548e-27	1.39605	1	0.971	3.0193e-23
AKAP93	7_Enterocyte_2	1.39391e-27	1.47539	1	0.976	3.19931e-23
BIRC3	7_Enterocyte_2	3.06093e-27	1.11328	1	0.875	7.02544e-23
CLDN71	7_Enterocyte_2	6.06245e-27	1.02946	1	0.983	1.39145e-22
CHMP2A1	7_Enterocyte_2	1.01334e-26	1.12565	1	0.961	2.32582e-22
RRBP12	7_Enterocyte_2	1.18916e-25	1.01181	1	0.978	2.72935e-21
UBE2D31	7_Enterocyte_2	1.05964e-24	1.05354	1	0.981	2.43209e-20
FABP12	7_Enterocyte_2	5.58781e-23	1.03734	1	0.902	1.28251e-18
STARD101	7_Enterocyte_2	1.17281e-22	1.04739	1	0.972	2.69183e-18
ARGLU12	7_Enterocyte_2	3.24371e-22	1.1014	0.989	0.977	7.44496e-18
PRSS33	7_Enterocyte_2	3.49954e-22	1.00296	1	0.963	8.03214e-18
PTP4A2	7_Enterocyte_2	8.88414e-22	1.06763	1	0.976	2.03909e-17
SRI2	7_Enterocyte_2	9.67755e-21	1.04612	1	0.988	2.22119e-16
ISG20	7_Enterocyte_2	1.04026e-20	1.05734	1	0.763	2.38761e-16
DSG2	7_Enterocyte_2	5.34447e-20	1.03574	1	0.978	1.22666e-15
CYSTM11	7_Enterocyte_2	3.6316e-19	1.03458	1	0.986	8.33524e-15
NDUFA132	7_Enterocyte_2	9.567e-11	1.02428	1	0.984	2.19582e-06
BEST21	8_Goblet	1.24043e-275	1.77256	1	0.048	2.84703e-271
CLDN8	8_Goblet	1.64218e-212	1.4965	1	0.069	3.76914e-208
IL3RA	8_Goblet	1.99365e-173	1.16071	0.987	0.087	4.57581e-169
CD1772	8_Goblet	4.19518e-150	3.19904	1	0.109	9.62877e-146
SECTM12	8_Goblet	6.3977e-118	1.53786	1	0.137	1.4684e-113
SYTL5	8_Goblet	1.61689e-108	1.1351	1	0.166	3.71108e-104
HRASLS2	8_Goblet	1.27032e-94	1.97302	0.987	0.19	2.91564e-90
TPSG11	8_Goblet	8.13632e-94	1.90152	1	0.203	1.86745e-89
DHRS92	8_Goblet	1.56038e-75	2.26614	1	0.271	3.58138e-71
CLCA11	8_Goblet	4.12849e-70	2.6199	1	0.29	9.4757e-66
LYPD82	8_Goblet	5.03734e-70	3.0059	1	0.287	1.15617e-65
MFSD4A	8_Goblet	2.99516e-68	1.07728	1	0.32	6.87449e-64
REP151	8_Goblet	8.14816e-68	1.90208	1	0.311	1.87017e-63
ITLN11	8_Goblet	2.25158e-66	1.85275	1	0.322	5.16784e-62
CTSE1	8_Goblet	5.53204e-65	1.04163	1	0.297	1.26971e-60
SMIM51	8_Goblet	7.83059e-63	1.56968	1	0.35	1.79728e-58
GDPD31	8_Goblet	1.00361e-62	1.2144	1	0.352	2.30348e-58
ENTPD81	8_Goblet	9.33325e-62	2.76584	1	0.401	2.14217e-57
FFAR4	8_Goblet	5.8667e-59	2.10039	1	0.448	1.34652e-54
CPM2	8_Goblet	2.59947e-55	1.09513	0.987	0.342	5.9663e-51
LGALS9C2	8_Goblet	9.3949e-54	2.19886	1	0.541	2.15632e-49
ZG16	8_Goblet	1.23705e-53	7.90152	1	0.581	2.83928e-49
LGALS9B1	8_Goblet	2.00728e-53	1.52317	1	0.469	4.60711e-49
CDHR22	8_Goblet	2.32298e-53	1.67303	0.987	0.437	5.3317e-49
TRANK11	8_Goblet	6.58561e-53	1.22606	1	0.428	1.51153e-48
MUC21	8_Goblet	1.06513e-50	4.83715	1	0.696	2.44469e-46
MUC11	8_Goblet	9.50643e-50	3.50562	1	0.883	2.18192e-45
GSN2	8_Goblet	9.95294e-50	4.48303	1	0.968	2.2844e-45
ANKRD36C1	8_Goblet	2.3497e-49	3.79926	1	0.905	5.39302e-45
FCGBP1	8_Goblet	6.56875e-49	5.03672	1	0.904	1.50766e-44
CDC42EP31	8_Goblet	8.68212e-49	2.34885	1	0.827	1.99272e-44
LINC015591	8_Goblet	1.35932e-48	1.71653	0.987	0.563	3.11991e-44
PARM12	8_Goblet	1.76038e-48	2.16441	1	0.885	4.04042e-44
DDX601	8_Goblet	2.07425e-48	1.79349	1	0.816	4.76081e-44
RASEF	8_Goblet	2.11803e-48	1.77016	1	0.9	4.86129e-44
MLLT31	8_Goblet	2.85713e-48	2.00705	1	0.899	6.55769e-44
TUBB2A	8_Goblet	3.60973e-48	1.98996	1	0.753	8.28505e-44
RAB27A	8_Goblet	4.18055e-48	1.92484	1	0.751	9.5952e-44
MXD12	8_Goblet	4.35614e-48	2.56562	1	0.913	9.99821e-44
MINPP1	8_Goblet	5.21395e-48	1.95575	1	0.864	1.19671e-43
SYTL2	8_Goblet	6.30709e-48	2.27903	1	0.927	1.4476e-43
CAPN8	8_Goblet	6.58387e-48	1.81353	1	0.846	1.51113e-43
SELENOP1	8_Goblet	6.6381e-48	3.19024	1	0.748	1.52358e-43
ISG201	8_Goblet	6.94961e-48	2.43645	1	0.764	1.59507e-43
CREB3L11	8_Goblet	1.2034e-47	1.92869	1	0.862	2.76204e-43
EIF2AK3	8_Goblet	1.42554e-47	1.36628	1	0.698	3.27189e-43
VSIG22	8_Goblet	1.82889e-47	2.28337	1	0.826	4.19767e-43
HLA-F2	8_Goblet	2.04028e-47	2.58037	1	0.922	4.68286e-43
SAMD91	8_Goblet	2.1934e-47	1.888	1	0.763	5.03429e-43
LIPH2	8_Goblet	2.57365e-47	2.45009	1	0.945	5.90705e-43
BCAS12	8_Goblet	4.58912e-47	2.42588	1	0.933	1.05329e-42
SCNN1A1	8_Goblet	5.20941e-47	1.90041	1	0.822	1.19566e-42
SMIM6	8_Goblet	7.74842e-47	1.36774	1	0.797	1.77842e-42
MTMR112	8_Goblet	9.23896e-47	1.99105	1	0.882	2.12053e-42
TSPAN14	8_Goblet	1.05465e-46	2.86159	1	0.944	2.42064e-42
QSOX1	8_Goblet	1.25018e-46	2.3315	1	0.922	2.86942e-42
SMIM144	8_Goblet	1.30945e-46	2.2768	1	0.958	3.00546e-42
NAAA1	8_Goblet	2.46915e-46	1.5593	1	0.882	5.66719e-42
TM4SF51	8_Goblet	3.44608e-46	1.95479	1	0.867	7.90945e-42
NEDD4L2	8_Goblet	3.48499e-46	1.78208	1	0.92	7.99875e-42
CEACAM51	8_Goblet	4.56988e-46	2.55527	1	0.958	1.04888e-41
KCNK1	8_Goblet	5.02103e-46	1.53316	1	0.877	1.15243e-41
SPATS2L3	8_Goblet	1.24118e-45	2.4613	1	0.968	2.84876e-41
PLA2G102	8_Goblet	1.2608e-45	1.4805	1	0.762	2.89379e-41
CLIC52	8_Goblet	2.40336e-45	1.33756	1	0.671	5.51619e-41
CCDC682	8_Goblet	3.50378e-45	1.46733	1	0.828	8.04187e-41
MB1	8_Goblet	5.02157e-45	1.41565	1	0.641	1.15255e-40
POLD42	8_Goblet	6.26275e-45	1.90362	1	0.918	1.43743e-40
RIOK32	8_Goblet	9.09709e-45	1.69537	1	0.947	2.08796e-40
MUC131	8_Goblet	9.34039e-45	2.54826	1	0.967	2.14381e-40
SDCBP22	8_Goblet	1.30381e-44	2.41023	1	0.867	2.99251e-40
RARRES32	8_Goblet	1.5123e-44	1.35614	1	0.625	3.47102e-40
KLF43	8_Goblet	1.95636e-44	2.29558	1	0.95	4.49023e-40
DNM21	8_Goblet	2.11074e-44	1.57178	1	0.947	4.84456e-40
TRIM311	8_Goblet	2.62784e-44	2.37019	1	0.821	6.03143e-40
DST2	8_Goblet	2.82369e-44	2.28138	1	0.96	6.48093e-40
MLPH1	8_Goblet	4.58032e-44	1.479	1	0.887	1.05127e-39
ABHD31	8_Goblet	4.9946e-44	1.54744	1	0.939	1.14636e-39
CDHR52	8_Goblet	8.09874e-44	2.07208	1	0.906	1.85882e-39
GCNT33	8_Goblet	8.1605e-44	1.81082	1	0.613	1.873e-39
TCF7L21	8_Goblet	9.07506e-44	1.79897	1	0.935	2.08291e-39
GPR153	8_Goblet	1.01651e-43	1.27677	1	0.77	2.33308e-39
CLSTN11	8_Goblet	1.34044e-43	1.30577	1	0.937	3.07657e-39
ABHD17C	8_Goblet	2.33111e-43	1.5881	1	0.923	5.35036e-39
ATP2A31	8_Goblet	2.6385e-43	1.71821	1	0.891	6.05588e-39
HEPACAM23	8_Goblet	3.20603e-43	1.06071	1	0.438	7.35848e-39
JCHAIN3	8_Goblet	3.3909e-43	1.5381	1	0.892	7.78279e-39
MAPK32	8_Goblet	4.14547e-43	1.43977	1	0.926	9.51469e-39
MUC41	8_Goblet	6.48478e-43	1.72416	1	0.788	1.48839e-38
INAVA2	8_Goblet	7.746e-43	1.3606	1	0.895	1.77786e-38
DNPEP1	8_Goblet	1.02947e-42	1.44655	1	0.949	2.36284e-38
HLA-B2	8_Goblet	1.4953e-42	2.21955	1	0.995	3.43201e-38
SHROOM31	8_Goblet	1.8829e-42	1.95764	1	0.945	4.32163e-38
PLS12	8_Goblet	3.27054e-42	1.44015	1	0.95	7.50654e-38
P2RX42	8_Goblet	4.80295e-42	1.37291	1	0.908	1.10237e-37
IGHA13	8_Goblet	5.17312e-42	1.82475	1	0.948	1.18733e-37
MGLL3	8_Goblet	7.06879e-42	1.97535	1	0.946	1.62243e-37
CDKN1A3	8_Goblet	7.60506e-42	1.61922	1	0.941	1.74551e-37
CDKN2B2	8_Goblet	1.17446e-41	1.0128	1	0.552	2.69562e-37
SPDEF1	8_Goblet	1.37789e-41	1.11031	1	0.646	3.16253e-37
GPA332	8_Goblet	1.81553e-41	1.67424	1	0.929	4.16701e-37
MYO15B2	8_Goblet	2.51348e-41	1.34551	0.987	0.834	5.76893e-37
CEACAM63	8_Goblet	2.94637e-41	2.11216	1	0.681	6.7625e-37
TP53INP22	8_Goblet	2.99238e-41	1.73493	0.987	0.642	6.8681e-37
FBXO32	8_Goblet	3.42596e-41	1.29218	1	0.921	7.86327e-37
KLK13	8_Goblet	5.12415e-41	1.50327	1	0.847	1.17609e-36
HLA-A2	8_Goblet	6.05859e-41	2.18073	1	0.998	1.39057e-36
F2RL11	8_Goblet	6.91583e-41	1.45786	1	0.898	1.58732e-36
TMEM561	8_Goblet	7.62702e-41	1.29299	1	0.785	1.75055e-36
RBM472	8_Goblet	8.57476e-41	1.6979	1	0.957	1.96808e-36
OPTN1	8_Goblet	9.41984e-41	1.40107	1	0.942	2.16204e-36
CEACAM12	8_Goblet	1.41342e-40	1.93896	1	0.933	3.24407e-36
ATF32	8_Goblet	2.38916e-40	1.82638	1	0.939	5.48361e-36
AMN2	8_Goblet	3.3197e-40	1.44095	1	0.929	7.61938e-36
ACSS21	8_Goblet	7.34918e-40	1.26185	1	0.909	1.68678e-35
TFF11	8_Goblet	7.96413e-40	2.95134	1	0.915	1.82793e-35
DPYSL2	8_Goblet	9.6546e-40	1.19465	0.987	0.667	2.21592e-35
TCIM1	8_Goblet	1.48427e-39	1.94614	1	0.89	3.40669e-35
IGKC3	8_Goblet	2.84335e-39	2.12035	1	0.954	6.52605e-35
ADM1	8_Goblet	3.69583e-39	1.54583	0.987	0.876	8.48267e-35
OTUD1	8_Goblet	4.1586e-39	1.23697	0.973	0.866	9.54481e-35
MT-CO13	8_Goblet	4.66224e-39	1.63002	1	0.998	1.07008e-34
HLA-C3	8_Goblet	5.18674e-39	2.03883	1	0.995	1.19046e-34
STX19	8_Goblet	6.03493e-39	1.20254	0.973	0.766	1.38514e-34
DYRK2	8_Goblet	6.63424e-39	1.07114	1	0.925	1.52269e-34
SLC17A42	8_Goblet	9.95428e-39	1.05325	0.987	0.643	2.28471e-34
TAPBP1	8_Goblet	1.2112e-38	1.655	1	0.962	2.77996e-34
LRRC261	8_Goblet	1.63909e-38	1.3025	0.987	0.841	3.76204e-34
B2M3	8_Goblet	1.66703e-38	1.6769	1	1	3.82617e-34
JUND3	8_Goblet	1.88941e-38	1.81485	1	0.978	4.33657e-34
INSR1	8_Goblet	2.15383e-38	1.37037	0.987	0.938	4.94348e-34
VILL2	8_Goblet	2.48292e-38	1.23929	1	0.866	5.69881e-34
CTNND12	8_Goblet	3.05593e-38	1.48142	1	0.963	7.01398e-34
CA22	8_Goblet	3.60266e-38	1.39968	1	0.638	8.26882e-34
PLAC83	8_Goblet	6.69926e-38	2.23054	1	0.9	1.53761e-33
SEMA6A1	8_Goblet	7.85927e-38	1.14477	0.987	0.863	1.80386e-33
WSB12	8_Goblet	1.20825e-37	2.52005	1	0.972	2.77317e-33
GALE	8_Goblet	1.25959e-37	1.05479	1	0.941	2.89101e-33
TMBIM12	8_Goblet	1.58016e-37	1.47349	1	0.937	3.62677e-33
SPECC1	8_Goblet	1.85149e-37	1.10957	1	0.853	4.24954e-33
TDP22	8_Goblet	1.93757e-37	1.61461	1	0.955	4.44712e-33
PTGER4	8_Goblet	4.28364e-37	1.49772	0.987	0.842	9.8318e-33
LLGL23	8_Goblet	5.81278e-37	1.69118	1	0.953	1.33415e-32
BACH11	8_Goblet	8.99603e-37	1.05806	0.987	0.845	2.06477e-32
DDR12	8_Goblet	1.61299e-36	1.38406	1	0.933	3.70213e-32
LPIN2	8_Goblet	1.7728e-36	1.18036	1	0.917	4.06893e-32
TSPAN32	8_Goblet	2.09082e-36	1.83575	1	0.968	4.79884e-32
MAN1A14	8_Goblet	4.02147e-36	1.22369	1	0.854	9.23008e-32
H1F02	8_Goblet	6.6734e-36	1.60401	1	0.947	1.53168e-31
ITM2C2	8_Goblet	6.80216e-36	1.76174	1	0.957	1.56123e-31
MALAT13	8_Goblet	1.2253e-35	2.39992	1	0.998	2.8123e-31
FAM107B1	8_Goblet	1.43586e-35	1.13701	1	0.658	3.2956e-31
SLC44A42	8_Goblet	1.45292e-35	1.33701	1	0.955	3.33474e-31
PKIB2	8_Goblet	4.84547e-35	1.09453	0.987	0.731	1.11213e-30
CDH12	8_Goblet	5.93228e-35	1.63323	1	0.973	1.36158e-30
ANKRD121	8_Goblet	1.31673e-34	1.38013	1	0.96	3.02215e-30
NEDD9	8_Goblet	1.82535e-34	1.3308	1	0.914	4.18953e-30
PTPRF2	8_Goblet	2.14766e-34	1.43155	1	0.957	4.9293e-30
ISG152	8_Goblet	2.91638e-34	1.62294	1	0.958	6.69368e-30
HLA-E2	8_Goblet	5.29323e-34	1.73898	1	0.982	1.2149e-29
SERPINA12	8_Goblet	1.0083e-33	1.2883	1	0.893	2.31424e-29
HPGD2	8_Goblet	1.79966e-33	1.23104	1	0.78	4.13058e-29
TXNIP3	8_Goblet	4.74648e-33	1.77766	1	0.937	1.08941e-28
SPTBN1	8_Goblet	9.07334e-33	1.40293	1	0.969	2.08251e-28
RNF1031	8_Goblet	1.05411e-32	1.10285	0.987	0.915	2.4194e-28
MT-ND4L3	8_Goblet	1.16286e-32	2.15918	1	0.972	2.669e-28
GLUL2	8_Goblet	1.65591e-32	1.29284	1	0.955	3.80065e-28
LITAF2	8_Goblet	1.9482e-32	1.17954	1	0.945	4.4715e-28
CTSS3	8_Goblet	1.98608e-32	1.15816	1	0.932	4.55844e-28
ZNF2921	8_Goblet	3.22754e-32	1.20773	0.987	0.958	7.40786e-28
PIGR2	8_Goblet	3.35638e-32	1.16947	1	0.76	7.70355e-28
CFDP11	8_Goblet	4.61925e-32	1.131	1	0.975	1.06021e-27
UGCG1	8_Goblet	6.18906e-32	1.07514	1	0.909	1.42051e-27
FOXA31	8_Goblet	1.02436e-31	1.24287	1	0.925	2.35112e-27
CNKSR3	8_Goblet	1.11662e-31	1.04008	0.987	0.879	2.56287e-27
BLOC1S12	8_Goblet	1.32791e-31	1.34076	1	0.965	3.04783e-27
EPS81	8_Goblet	1.7177e-31	1.00166	1	0.961	3.94247e-27
EZR2	8_Goblet	1.98944e-31	1.49112	1	0.976	4.56615e-27
GOLGB12	8_Goblet	4.10985e-31	1.54591	0.987	0.967	9.43294e-27
C19orf332	8_Goblet	7.26384e-31	1.62929	1	0.946	1.6672e-26
VAMP82	8_Goblet	1.12674e-30	1.35217	1	0.974	2.5861e-26
ERBB31	8_Goblet	1.15435e-30	1.35463	1	0.962	2.64946e-26
TAGLN21	8_Goblet	1.35236e-30	1.64492	1	0.971	3.10394e-26
ZG16B	8_Goblet	1.96574e-30	1.09451	1	0.926	4.51176e-26
ARL14	8_Goblet	2.01494e-30	1.00821	1	0.881	4.62469e-26
TMPRSS22	8_Goblet	2.02105e-30	1.11146	0.987	0.953	4.63872e-26
CLDN72	8_Goblet	3.25428e-30	1.38785	1	0.983	7.46921e-26
NECTIN21	8_Goblet	6.90426e-30	1.14157	1	0.946	1.58467e-25
CANT1	8_Goblet	8.77273e-30	1.03234	1	0.931	2.01352e-25
MYO63	8_Goblet	2.28363e-29	1.16025	1	0.975	5.24138e-25
PHGR12	8_Goblet	2.88808e-29	1.92364	1	0.991	6.62871e-25
ACTN41	8_Goblet	4.15862e-29	1.30896	1	0.98	9.54486e-25
ETNK12	8_Goblet	4.27429e-29	1.27808	0.987	0.945	9.81036e-25
SMIM223	8_Goblet	5.24108e-29	1.31821	1	0.984	1.20293e-24
IRF12	8_Goblet	8.95095e-29	1.3089	1	0.93	2.05442e-24
VMP11	8_Goblet	2.48848e-28	1.92158	1	0.981	5.71155e-24
PTP4A12	8_Goblet	4.10472e-28	1.25039	1	0.953	9.42115e-24
RAB11FIP13	8_Goblet	4.30011e-28	1.21874	1	0.953	9.8696e-24
RHOC2	8_Goblet	1.01092e-27	1.31698	1	0.973	2.32027e-23
CHMP2A2	8_Goblet	1.48299e-27	1.22295	1	0.961	3.40375e-23
SQSTM11	8_Goblet	2.21256e-27	1.58259	1	0.979	5.07828e-23
SH3BGRL32	8_Goblet	3.65299e-27	1.45286	1	0.983	8.38434e-23
DUSP12	8_Goblet	8.03017e-27	1.28085	1	0.966	1.84308e-22
SAT12	8_Goblet	1.26265e-26	2.33377	1	0.995	2.89804e-22
TFF32	8_Goblet	1.97764e-26	2.10742	1	0.994	4.53908e-22
ATF42	8_Goblet	3.4746e-26	1.39023	0.987	0.981	7.9749e-22
AOC12	8_Goblet	7.25678e-26	1.09254	1	0.897	1.66558e-21
COX171	8_Goblet	9.92385e-26	1.00239	1	0.965	2.27772e-21
CYP3A51	8_Goblet	1.16603e-25	1.04798	1	0.961	2.67628e-21
MT-ND53	8_Goblet	1.86069e-25	1.07638	1	0.994	4.27064e-21
ANXA112	8_Goblet	2.51326e-25	1.50692	1	0.976	5.76844e-21
N4BP2L24	8_Goblet	5.25845e-25	1.3003	1	0.979	1.20692e-20
PRSS83	8_Goblet	7.03592e-25	1.06884	1	0.957	1.61488e-20
TCF252	8_Goblet	2.51938e-24	1.02386	1	0.968	5.78248e-20
HIST1H2AC1	8_Goblet	5.95987e-24	1.00958	1	0.922	1.36791e-19
SRSF53	8_Goblet	8.589e-24	1.35134	1	0.978	1.97135e-19
KRT203	8_Goblet	9.94346e-24	1.15523	1	0.958	2.28222e-19
FAM3D1	8_Goblet	3.96863e-23	1.46588	1	0.957	9.10879e-19
FXYD33	8_Goblet	8.01429e-23	1.5724	1	0.989	1.83944e-18
TSPAN132	8_Goblet	8.51689e-23	1.3634	1	0.955	1.9548e-18
CLTB2	8_Goblet	8.8961e-23	1.21942	1	0.971	2.04183e-18
PCBP12	8_Goblet	1.95273e-22	1.17478	1	0.977	4.48192e-18
RRBP13	8_Goblet	2.2252e-22	1.39742	1	0.978	5.10727e-18
KLF31	8_Goblet	2.24576e-22	1.04416	1	0.968	5.15448e-18
STARD102	8_Goblet	4.63591e-22	1.21149	1	0.972	1.06403e-17
MARCKS3	8_Goblet	6.4338e-22	1.19842	1	0.974	1.47668e-17
CAST2	8_Goblet	2.51429e-21	1.43813	1	0.983	5.7708e-17
NEAT12	8_Goblet	3.82288e-21	1.06721	1	0.99	8.77427e-17
TENT5A1	8_Goblet	6.16616e-21	1.66152	0.987	0.924	1.41526e-16
CCDC186	8_Goblet	1.20111e-20	1.01844	1	0.955	2.75678e-16
KLF62	8_Goblet	2.20009e-20	1.64022	1	0.983	5.04964e-16
CTSD2	8_Goblet	7.08833e-20	1.21168	1	0.982	1.62691e-15
IFI272	8_Goblet	8.47805e-20	1.11131	1	0.988	1.94588e-15
ARGLU13	8_Goblet	1.25147e-18	1.32133	0.987	0.977	2.87237e-14
LSR2	8_Goblet	1.3972e-18	1.03779	0.987	0.978	3.20686e-14
TMEM592	8_Goblet	1.04732e-17	1.17743	1	0.99	2.40381e-13
ST141	8_Goblet	1.13943e-17	1.28334	1	0.982	2.61522e-13
IL322	8_Goblet	2.93668e-17	1.07997	1	0.979	6.74027e-13
CD1511	8_Goblet	2.86297e-16	1.24526	1	0.979	6.57108e-12
S100A142	8_Goblet	7.16391e-15	1.12041	1	0.968	1.64426e-10
LMO71	8_Goblet	1.2708e-13	1.02571	1	0.962	2.91674e-09
CAMK2N13	8_Goblet	1.82007e-13	1.1727	1	0.98	4.17742e-09
NPDC12	8_Goblet	4.69051e-13	1.0273	1	0.963	1.07657e-08
TPM14	8_Goblet	2.07526e-11	1.05626	1	0.991	4.76314e-07
RBM392	8_Goblet	3.31012e-10	1.31285	1	0.992	7.59738e-06
DDX55	8_Goblet	6.24127e-08	1.47985	1	0.991	0.0014325
MYL12A1	8_Goblet	7.85994e-07	1.01385	1	0.993	0.0180401
FOS3	8_Goblet	7.88362e-07	1.06114	1	0.988	0.0180945
HCK	9_Mix4	0	2.85981	1	0.039	0
DKK3	9_Mix4	0	1.76376	0.918	0.003	0
PAK3	9_Mix4	0	1.30534	0.904	0.023	0
CD300LF	9_Mix4	0	1.27534	0.822	0.018	0
HTR3C	9_Mix4	0	1.26084	0.877	0.004	0
KLK131	9_Mix4	0	1.12344	0.74	0.012	0
CPB1	9_Mix4	0	1.0926	0.658	0.004	0
HPGDS	9_Mix4	6.03808e-299	3.85148	1	0.043	1.38586e-294
MATK	9_Mix4	5.69134e-280	3.09978	1	0.047	1.30628e-275
TAS1R31	9_Mix4	2.3893e-262	1.83292	0.973	0.047	5.48392e-258
KIT	9_Mix4	3.2776e-261	1.17279	0.877	0.036	7.52274e-257
HTR3E	9_Mix4	7.74587e-249	2.09233	1	0.055	1.77783e-244
CCDC129	9_Mix4	2.71371e-228	1.1956	0.973	0.055	6.22851e-224
SH2D71	9_Mix4	1.13895e-223	2.82659	1	0.063	2.61411e-219
PIK3CG	9_Mix4	3.97778e-201	1.94077	0.959	0.065	9.1298e-197
GNAT3	9_Mix4	2.32315e-167	1.02416	0.712	0.039	5.3321e-163
PTGS11	9_Mix4	1.34333e-149	3.07886	1	0.107	3.0832e-145
LRMP1	9_Mix4	1.25501e-143	4.39598	1	0.113	2.8805e-139
RGS131	9_Mix4	2.69258e-120	3.75787	0.973	0.127	6.18e-116
PLCB2	9_Mix4	3.48275e-120	1.04539	0.849	0.089	7.99362e-116
OGDHL	9_Mix4	1.88786e-111	1.24915	0.795	0.084	4.33302e-107
SH2D61	9_Mix4	1.24975e-106	3.74184	1	0.169	2.86842e-102
GRASP	9_Mix4	1.9327e-104	1.06488	0.932	0.137	4.43594e-100
GNG131	9_Mix4	7.11446e-100	2.99375	0.986	0.173	1.63291e-95
BMX1	9_Mix4	1.06916e-95	3.34873	1	0.192	2.45394e-91
PLCG21	9_Mix4	2.1184e-94	3.08815	1	0.198	4.86216e-90
SPIB2	9_Mix4	5.04815e-88	2.5318	1	0.197	1.15865e-83
POU2F31	9_Mix4	7.67539e-87	2.27675	1	0.213	1.76166e-82
VAV1	9_Mix4	4.98552e-83	1.02168	0.877	0.146	1.14428e-78
FYB11	9_Mix4	3.21625e-76	4.15188	1	0.273	7.38193e-72
CD14	9_Mix4	5.33433e-75	1.81993	0.973	0.238	1.22434e-70
ALOX5AP	9_Mix4	4.0923e-74	2.65325	0.986	0.26	9.39265e-70
TRPM51	9_Mix4	1.44908e-68	2.93992	1	0.315	3.32592e-64
NRCAM1	9_Mix4	7.52857e-55	1.03792	0.863	0.24	1.72796e-50
HEPACAM24	9_Mix4	1.29066e-51	2.54995	1	0.438	2.96232e-47
DPYSL31	9_Mix4	9.0014e-50	2.49631	0.945	0.406	2.066e-45
PSTPIP2	9_Mix4	7.65997e-49	3.0878	1	0.792	1.75812e-44
AZGP11	9_Mix4	1.31528e-48	3.76264	1	0.735	3.01883e-44
AVIL1	9_Mix4	1.63076e-48	3.07489	1	0.63	3.74293e-44
AFAP1L2	9_Mix4	2.37804e-48	1.49433	0.932	0.358	5.45808e-44
ATP2A32	9_Mix4	5.54891e-48	3.2288	1	0.891	1.27359e-43
GRK51	9_Mix4	7.32855e-48	2.04194	0.945	0.417	1.68205e-43
ALOX51	9_Mix4	1.1024e-47	2.59521	1	0.661	2.53023e-43
HOTAIRM11	9_Mix4	1.29855e-47	2.85352	1	0.855	2.98044e-43
RASSF61	9_Mix4	2.05868e-47	3.01043	1	0.942	4.72509e-43
PTPN181	9_Mix4	2.91724e-47	2.43834	1	0.923	6.69566e-43
ADGRG61	9_Mix4	6.17073e-47	2.28029	1	0.758	1.41631e-42
CCSER11	9_Mix4	8.93643e-47	2.71554	1	0.813	2.05109e-42
IL17RB1	9_Mix4	3.71288e-45	2.19583	1	0.834	8.5218e-41
AOC13	9_Mix4	3.67864e-44	2.61935	1	0.897	8.44322e-40
CRIP11	9_Mix4	4.55732e-44	2.37466	1	0.791	1.046e-39
SPTLC21	9_Mix4	1.47543e-43	1.97422	1	0.919	3.38641e-39
LUC7L34	9_Mix4	3.28285e-43	2.64429	1	0.97	7.53481e-39
PBXIP12	9_Mix4	6.74501e-43	2.22361	0.986	0.896	1.54812e-38
PLEKHB12	9_Mix4	1.0887e-42	1.82368	1	0.7	2.49877e-38
ZFHX31	9_Mix4	2.68782e-42	1.91063	1	0.908	6.16909e-38
ANXA42	9_Mix4	1.6291e-41	2.30358	1	0.98	3.73911e-37
ANXA12	9_Mix4	2.45324e-41	2.52106	1	0.655	5.63069e-37
TUBA1A2	9_Mix4	5.17555e-41	2.40765	1	0.82	1.18789e-36
TLE43	9_Mix4	7.16534e-41	2.22964	1	0.921	1.64459e-36
SKAP21	9_Mix4	7.40573e-41	2.10326	0.986	0.938	1.69976e-36
TPM15	9_Mix4	5.5711e-39	2.09308	1	0.991	1.27868e-34
BCAM	9_Mix4	1.29945e-38	1.10721	0.932	0.473	2.98249e-34
N4BP2L25	9_Mix4	4.4394e-38	2.48527	1	0.979	1.01893e-33
AKAP95	9_Mix4	5.84913e-38	1.76206	1	0.976	1.34249e-33
RSRP13	9_Mix4	2.65362e-37	1.98494	1	0.963	6.0906e-33
GSN3	9_Mix4	2.05809e-36	2.11492	1	0.968	4.72373e-32
ARGLU14	9_Mix4	3.26834e-36	2.13939	1	0.977	7.50149e-32
TMEM176A2	9_Mix4	1.6191e-35	2.0699	1	0.942	3.71617e-31
ANXA132	9_Mix4	5.06669e-35	2.00419	1	0.832	1.16291e-30
SPATS2L4	9_Mix4	5.9779e-35	1.95087	1	0.968	1.37205e-30
SELENOM1	9_Mix4	7.64189e-35	2.09216	0.986	0.864	1.75397e-30
PRNP	9_Mix4	1.36881e-34	1.19201	0.932	0.494	3.14169e-30
DEFB11	9_Mix4	1.42989e-34	1.67655	0.904	0.496	3.28188e-30
WSB13	9_Mix4	2.68095e-34	2.01268	1	0.972	6.15331e-30
MALAT14	9_Mix4	3.58219e-34	1.55274	1	0.998	8.22183e-30
KRT182	9_Mix4	3.92602e-34	1.72977	1	0.997	9.011e-30
NCMAP	9_Mix4	5.09529e-34	1.1113	0.808	0.339	1.16947e-29
FURIN1	9_Mix4	2.06801e-33	1.64412	0.973	0.884	4.74649e-29
TMEM176B2	9_Mix4	3.60809e-33	1.96956	1	0.941	8.28129e-29
MT-ND4L4	9_Mix4	7.47915e-33	2.28517	1	0.972	1.71661e-28
HOXA3	9_Mix4	1.81253e-31	1.46416	0.973	0.824	4.16011e-27
IFI62	9_Mix4	1.83095e-31	1.93221	1	0.914	4.2024e-27
DDX174	9_Mix4	2.22402e-31	1.84807	1	0.977	5.10456e-27
ESPN3	9_Mix4	2.52077e-31	1.41037	0.945	0.585	5.78567e-27
IL13RA12	9_Mix4	4.27629e-31	1.90773	0.973	0.945	9.81495e-27
ITM2C3	9_Mix4	4.40101e-31	1.78757	1	0.957	1.01012e-26
MAP7	9_Mix4	1.3754e-30	1.80627	0.973	0.943	3.15683e-26
MARCKSL12	9_Mix4	2.27471e-30	1.58987	1	0.985	5.22091e-26
KLK112	9_Mix4	4.71559e-30	1.34425	0.932	0.673	1.08232e-25
CCDC144	9_Mix4	5.3689e-30	1.47394	1	0.956	1.23227e-25
HLA-E3	9_Mix4	1.9963e-29	1.83381	1	0.982	4.58192e-25
REEP52	9_Mix4	7.96617e-29	1.6199	1	0.965	1.8284e-24
DDX56	9_Mix4	1.12502e-28	1.8104	1	0.991	2.58214e-24
EIF1B1	9_Mix4	1.40249e-28	1.68964	1	0.949	3.21899e-24
RTF11	9_Mix4	3.61531e-28	1.24107	1	0.967	8.29786e-24
ITPR23	9_Mix4	7.29158e-28	1.70023	1	0.904	1.67356e-23
VAMP24	9_Mix4	1.05324e-27	1.61044	1	0.935	2.4174e-23
BIK2	9_Mix4	4.56532e-27	1.54014	1	0.94	1.04783e-22
PNISR3	9_Mix4	5.31345e-27	1.5141	1	0.979	1.21954e-22
RBM382	9_Mix4	9.8797e-27	1.44542	1	0.747	2.26759e-22
PSAP4	9_Mix4	2.09768e-26	1.78354	1	0.985	4.81459e-22
PNN3	9_Mix4	2.59761e-26	1.48905	1	0.968	5.96202e-22
ABHD21	9_Mix4	4.68231e-26	1.61015	1	0.944	1.07468e-21
LIPG	9_Mix4	8.14924e-26	1.43153	0.918	0.85	1.87041e-21
PTPRJ2	9_Mix4	2.29037e-25	1.26191	0.959	0.89	5.25685e-21
KMT2C	9_Mix4	2.44624e-24	1.44138	0.986	0.941	5.61462e-20
IGHA14	9_Mix4	3.06069e-24	1.42544	1	0.948	7.02489e-20
COL27A1	9_Mix4	3.92799e-24	1.40382	0.877	0.535	9.01551e-20
CLIC53	9_Mix4	9.44221e-24	1.16818	0.877	0.672	2.16718e-19
CDH172	9_Mix4	3.03836e-23	1.73295	1	0.98	6.97365e-19
SNRNP271	9_Mix4	6.87217e-23	1.30433	0.986	0.928	1.5773e-18
PHIP2	9_Mix4	7.28983e-23	1.38548	1	0.961	1.67316e-18
PRRC2C2	9_Mix4	1.57068e-22	1.57101	1	0.978	3.60503e-18
IGKC4	9_Mix4	1.79147e-22	1.40904	1	0.954	4.11179e-18
B4GALNT4	9_Mix4	2.54038e-22	1.00247	0.685	0.317	5.83068e-18
CIRBP3	9_Mix4	2.55083e-22	1.73382	1	0.983	5.85467e-18
NT5C1	9_Mix4	3.06852e-21	1.17176	1	0.953	7.04286e-17
HLA-B3	9_Mix4	8.14537e-21	1.85458	1	0.995	1.86953e-16
GNAI21	9_Mix4	3.51822e-20	1.20506	0.918	0.893	8.07503e-16
MYO1B1	9_Mix4	5.36258e-20	1.27611	0.932	0.914	1.23082e-15
APP1	9_Mix4	1.36883e-19	1.04932	1	0.989	3.14175e-15
SLC22A182	9_Mix4	1.4907e-19	1.29156	1	0.945	3.42146e-15
CDHR53	9_Mix4	1.8533e-19	1.15567	1	0.906	4.25369e-15
NCOR14	9_Mix4	2.30854e-19	1.13817	1	0.966	5.29855e-15
C11orf531	9_Mix4	7.87601e-19	1.14801	0.795	0.682	1.8077e-14
MT-ND54	9_Mix4	1.10889e-18	1.76385	1	0.994	2.54513e-14
DPYSL21	9_Mix4	2.4198e-18	1.1031	0.849	0.669	5.55393e-14
HMCES	9_Mix4	4.17813e-18	1.28811	0.959	0.913	9.58964e-14
JCHAIN4	9_Mix4	8.45324e-18	1.04985	0.973	0.893	1.94019e-13
SMIM224	9_Mix4	1.2429e-17	1.33427	0.986	0.984	2.85269e-13
HLA-C4	9_Mix4	1.38847e-17	1.35566	1	0.995	3.18681e-13
KMT2E3	9_Mix4	1.49074e-17	1.48592	1	0.974	3.42154e-13
TBC1D2B	9_Mix4	2.38038e-17	1.07351	0.904	0.883	5.46345e-13
FUS2	9_Mix4	2.44038e-17	1.15772	0.973	0.984	5.60116e-13
RTN41	9_Mix4	2.91269e-17	1.58486	1	0.986	6.6852e-13
CALM22	9_Mix4	4.3771e-17	1.32117	1	0.995	1.00463e-12
PPDPF2	9_Mix4	4.53303e-17	1.01077	1	0.997	1.04042e-12
ARID1B2	9_Mix4	6.51168e-17	1.04678	0.973	0.961	1.49456e-12
CHD61	9_Mix4	1.36738e-16	1.03021	0.973	0.892	3.13841e-12
SRRM23	9_Mix4	4.34667e-16	1.0305	1	0.981	9.97649e-12
FAM213A2	9_Mix4	8.32968e-16	1.14739	0.945	0.945	1.91183e-11
SON3	9_Mix4	1.31512e-15	1.16787	1	0.98	3.01847e-11
ZKSCAN13	9_Mix4	2.286e-15	1.27407	0.973	0.962	5.24682e-11
CD462	9_Mix4	3.08231e-15	1.28302	0.959	0.977	7.07452e-11
MDK3	9_Mix4	3.71325e-15	1.76909	1	0.972	8.52265e-11
IER24	9_Mix4	4.16333e-15	1.07736	1	0.984	9.55566e-11
SRSF54	9_Mix4	5.6033e-15	1.62074	0.973	0.979	1.28607e-10
RBM254	9_Mix4	6.65655e-15	1.14432	1	0.976	1.52781e-10
CYP3A52	9_Mix4	1.67159e-14	1.09341	0.986	0.961	3.83663e-10
UBB2	9_Mix4	1.99337e-14	1.07503	1	0.994	4.57518e-10
KIAA13242	9_Mix4	2.73914e-14	1.07042	0.932	0.907	6.28688e-10
NCK2	9_Mix4	1.76566e-13	1.20105	0.918	0.922	4.05254e-09
MT-ATP65	9_Mix4	1.97334e-13	1.11869	1	0.996	4.52922e-09
TGOLN21	9_Mix4	2.52828e-13	1.00417	0.986	0.959	5.80292e-09
MT-ND62	9_Mix4	2.95545e-13	1.06883	0.986	0.973	6.78335e-09
CD241	9_Mix4	3.93485e-13	1.11209	1	0.993	9.03126e-09
ASH1L	9_Mix4	4.91039e-13	1.42856	1	0.949	1.12703e-08
MT-CO14	9_Mix4	6.74274e-13	1.06917	1	0.998	1.54759e-08
JMY1	9_Mix4	7.3397e-13	1.05636	0.877	0.85	1.68461e-08
IFT27	9_Mix4	1.32302e-12	1.18316	0.918	0.895	3.03659e-08
HLA-A3	9_Mix4	1.37234e-12	1.21275	1	0.998	3.1498e-08
SNX92	9_Mix4	1.69602e-12	1.09199	0.945	0.935	3.8927e-08
RBM393	9_Mix4	1.8983e-12	1.37987	1	0.992	4.35698e-08
ELF33	9_Mix4	6.35812e-12	1.20231	1	0.994	1.45932e-07
CLRN32	9_Mix4	6.68517e-12	1.20981	0.904	0.929	1.53438e-07
CST32	9_Mix4	9.10083e-12	1.16658	1	0.994	2.08882e-07
PDLIM53	9_Mix4	9.99515e-12	1.23474	0.986	0.948	2.29409e-07
MSI21	9_Mix4	1.32113e-11	1.14638	0.918	0.935	3.03226e-07
H1FX2	9_Mix4	2.09243e-11	1.30205	0.945	0.947	4.80254e-07
ASRGL11	9_Mix4	2.46072e-11	1.26247	0.904	0.865	5.64785e-07
MTSS11	9_Mix4	1.42363e-10	1.11018	0.932	0.893	3.26752e-06
HNRNPA2B11	9_Mix4	2.49334e-10	1.23736	1	0.995	5.7227e-06
H3F3B2	9_Mix4	8.88058e-10	1.12289	1	0.998	2.03827e-05
DYNC1H13	9_Mix4	6.48877e-09	1.10489	0.986	0.967	0.00014893
PTPN6	9_Mix4	7.05474e-09	1.02162	0.863	0.875	0.00016192
PSMA3-AS11	9_Mix4	8.13001e-09	1.24419	0.986	0.947	0.0001866
2021-06-03	9_Mix4	1.49116e-08	1.35893	1	0.993	0.000342251
HIP1R	9_Mix4	6.79331e-08	1.29558	0.89	0.895	0.0015592
SF12	9_Mix4	8.67485e-08	1.02746	0.986	0.971	0.00199105
DSG21	9_Mix4	1.20737e-06	1.02708	0.986	0.979	0.0277116
SAT13	9_Mix4	1.4378e-06	1.37189	1	0.995	0.0330005
UBC1	9_Mix4	3.61393e-06	1.58415	1	0.997	0.0829469
FOS4	9_Mix4	0.000888962	1.09942	1	0.988	1
CLDN42	9_Mix4	0.00312561	1.10123	1	0.991	1
TRGC2	10_Doublet	7.41123e-162	1.65829	0.719	0.036	1.70103e-157
CD2	10_Doublet	1.03073e-153	1.32124	0.828	0.054	2.36574e-149
CD3E	10_Doublet	1.00621e-118	1.47258	0.891	0.091	2.30946e-114
ABI3	10_Doublet	2.67095e-109	1.03138	0.703	0.055	6.13036e-105
ARHGAP30	10_Doublet	8.69224e-104	1.00804	0.734	0.064	1.99504e-99
PTPRC	10_Doublet	3.15145e-102	1.85322	0.984	0.142	7.23321e-98
CD3G	10_Doublet	1.01246e-100	1.4479	0.859	0.099	2.3238e-96
LCP1	10_Doublet	1.00128e-80	1.07895	0.844	0.122	2.29815e-76
LINC01871	10_Doublet	1.38802e-79	1.32679	0.75	0.093	3.18579e-75
TRBC1	10_Doublet	1.14603e-75	1.45771	0.828	0.127	2.63036e-71
CD247	10_Doublet	3.28194e-72	1.55577	0.828	0.133	7.53271e-68
TRAF3IP3	10_Doublet	2.97727e-69	1.09617	0.797	0.125	6.83343e-65
CCL3L1	10_Doublet	3.8407e-64	1.01013	0.75	0.12	8.81518e-60
KLRD1	10_Doublet	6.50311e-64	1.19143	0.781	0.132	1.49259e-59
NKG7	10_Doublet	1.49458e-62	2.12575	0.812	0.151	3.43036e-58
EVL	10_Doublet	1.56161e-62	2.13375	0.953	0.252	3.5842e-58
GNLY	10_Doublet	6.77334e-61	1.28126	0.547	0.059	1.55462e-56
GMFG	10_Doublet	1.88048e-56	1.31875	0.844	0.19	4.31609e-52
SRGN	10_Doublet	1.79822e-55	2.05737	0.906	0.248	4.12727e-51
ACAP1	10_Doublet	2.23459e-54	1.45373	0.875	0.223	5.12883e-50
VIM	10_Doublet	4.91787e-53	2.23009	0.922	0.271	1.12875e-48
CD3D	10_Doublet	5.28862e-53	2.27092	0.891	0.249	1.21384e-48
TRAC	10_Doublet	2.63214e-51	1.88502	0.891	0.25	6.04129e-47
CD72	10_Doublet	8.92948e-51	2.40041	0.812	0.194	2.04949e-46
PTPN7	10_Doublet	4.23238e-49	1.1224	0.734	0.154	9.71416e-45
HCST	10_Doublet	1.12178e-48	1.49136	0.906	0.292	2.57471e-44
TRDC1	10_Doublet	1.96159e-47	2.33057	0.688	0.126	4.50225e-43
KLRB1	10_Doublet	1.15877e-46	1.76363	0.781	0.195	2.65962e-42
TRBC2	10_Doublet	2.98105e-46	1.71635	0.781	0.191	6.84211e-42
CD521	10_Doublet	1.03016e-45	2.37689	0.922	0.348	2.36442e-41
LAPTM5	10_Doublet	1.16237e-45	1.31451	0.797	0.202	2.66787e-41
CXCR4	10_Doublet	5.55318e-42	1.42503	0.75	0.171	1.27456e-37
CD69	10_Doublet	6.45045e-42	1.97485	0.781	0.215	1.48051e-37
CCL4L2	10_Doublet	4.14803e-41	1.04664	0.734	0.177	9.52055e-37
GZMA2	10_Doublet	6.69745e-41	3.80871	0.891	0.315	1.5372e-36
CORO1A1	10_Doublet	3.1863e-37	1.95643	0.922	0.451	7.3132e-33
CCL51	10_Doublet	3.77441e-37	3.6199	0.938	0.546	8.66301e-33
ALOX5AP1	10_Doublet	9.05769e-37	1.05628	0.812	0.264	2.07892e-32
LSP1	10_Doublet	2.52044e-33	1.54929	0.844	0.358	5.78492e-29
LTB	10_Doublet	1.12155e-29	1.05929	0.797	0.316	2.57419e-25
LCK2	10_Doublet	1.66038e-29	1.12716	0.844	0.403	3.8109e-25
ARHGDIB	10_Doublet	2.5035e-28	1.77054	0.922	0.7	5.74603e-24
GPSM31	10_Doublet	9.05974e-28	1.01389	0.875	0.465	2.07939e-23
AC004687.1	10_Doublet	2.01513e-26	1.23519	0.656	0.198	4.62513e-22
RGS1	10_Doublet	1.21472e-24	1.72462	0.734	0.323	2.78803e-20
CCL4	10_Doublet	1.82103e-24	1.3768	0.672	0.245	4.17964e-20
HOPX1	10_Doublet	3.38341e-24	1.45068	0.719	0.284	7.7656e-20
B2M4	10_Doublet	1.35391e-21	1.0313	1	1	3.10749e-17
RAC21	10_Doublet	9.18301e-19	1.3501	0.828	0.55	2.10768e-14
STK17B2	10_Doublet	3.1487e-17	1.18818	0.828	0.813	7.22689e-13
S100A4	10_Doublet	4.57168e-17	1.50776	0.875	0.876	1.04929e-12
TMSB4X2	10_Doublet	2.37931e-16	1.22186	1	0.999	5.46099e-12
BTG12	10_Doublet	1.56538e-12	1.1376	1	0.981	3.59287e-08
ID22	10_Doublet	7.27776e-12	1.32885	0.969	0.968	1.67039e-07
IGKC5	10_Doublet	2.68968e-11	3.17644	0.953	0.955	6.17336e-07
IGHA15	10_Doublet	1.48648e-09	1.73801	0.938	0.949	3.41176e-05
CRIP12	10_Doublet	1.58187e-09	1.19859	0.875	0.793	3.63072e-05
STK17A2	10_Doublet	3.74804e-07	1.02105	0.859	0.891	0.00860251
JCHAIN5	10_Doublet	3.98481e-07	2.11089	0.859	0.894	0.00914593
PRSS25	10_Doublet	7.37762e-06	1.44404	0.156	0.436	0.169331
HIST1H4C	10_Doublet	8.45034e-05	1.6275	0.922	0.94	1
HMGB21	10_Doublet	0.000157972	1.43234	0.891	0.905	1

## Sheet: DEGs of P2 epithelial subtypes 
gene symbol name	epithelial subtype	p_value	average_log2FC	pct.1	pct.2	p_value_adjust
CA1	1_Enterocyte_1	0	2.2148	0.937	0.424	0
SLC26A2	1_Enterocyte_1	0	2.18258	0.984	0.808	0
B3GNT7	1_Enterocyte_1	0	1.94845	0.957	0.869	0
CA2	1_Enterocyte_1	0	1.88348	0.983	0.866	0
LGALS2	1_Enterocyte_1	0	1.75629	0.971	0.71	0
ADH1C	1_Enterocyte_1	0	1.41475	0.857	0.724	0
MS4A12	1_Enterocyte_1	0	1.33955	0.837	0.384	0
PCK1	1_Enterocyte_1	0	1.22351	0.988	0.815	0
C15orf48	1_Enterocyte_1	0	1.1907	1	0.986	0
PIGR	1_Enterocyte_1	0	1.17319	1	0.986	0
SPINK5	1_Enterocyte_1	0	1.15961	0.858	0.54	0
MUC12	1_Enterocyte_1	0	1.00377	0.995	0.953	0
SLC26A3	1_Enterocyte_1	2.58745e-294	2.13793	0.85	0.47	5.93872e-290
PLA2G2A	1_Enterocyte_1	6.41899e-212	1.61901	0.966	0.907	1.47329e-207
FABP1	1_Enterocyte_1	9.62982e-204	1.48327	0.988	0.888	2.21024e-199
AQP8	1_Enterocyte_1	4.20555e-30	2.11888	0.392	0.259	9.65257e-26
SELENOP	1_Enterocyte_1	4.49446e-20	1.01147	0.946	0.912	1.03157e-15
REG1A	2_Benign	0	3.06671	0.917	0.164	0
CLCA1	2_Benign	0	3.0512	0.954	0.529	0
IGFBP2	2_Benign	0	2.48216	0.997	0.707	0
SPINK4	2_Benign	0	2.26193	0.981	0.817	0
LCN2	2_Benign	0	2.06176	0.997	0.878	0
SERPINA1	2_Benign	0	1.91168	0.972	0.72	0
L1TD1	2_Benign	0	1.86977	0.978	0.251	0
DEFA6	2_Benign	0	1.83372	0.88	0.084	0
CD74	2_Benign	0	1.81633	0.998	0.906	0
IFI6	2_Benign	0	1.77759	0.981	0.583	0
REG4	2_Benign	0	1.56395	0.96	0.699	0
CXCL1	2_Benign	0	1.54209	0.974	0.61	0
LYZ	2_Benign	0	1.53624	0.985	0.81	0
REG1B	2_Benign	0	1.50009	0.699	0.057	0
CXCL3	2_Benign	0	1.45202	0.984	0.822	0
HLA-DRA	2_Benign	0	1.40329	0.988	0.84	0
SLC12A2	2_Benign	0	1.37605	0.998	0.873	0
CXCL2	2_Benign	0	1.27501	0.981	0.814	0
IFITM3	2_Benign	0	1.22798	0.996	0.835	0
HLA-DRB1	2_Benign	0	1.21518	0.981	0.683	0
PCCA	2_Benign	0	1.20796	0.972	0.69	0
LDHB	2_Benign	0	1.18553	0.983	0.723	0
KLK12	2_Benign	0	1.16213	0.901	0.155	0
RPL22L1	2_Benign	0	1.16121	0.993	0.85	0
PCSK1	2_Benign	0	1.10752	0.868	0.126	0
TGFBI	2_Benign	0	1.10164	0.971	0.346	0
GMDS	2_Benign	0	1.09785	0.993	0.855	0
HES6	2_Benign	0	1.0606	0.968	0.735	0
REG3A	2_Benign	0	1.03063	0.584	0.015	0
APIP	2_Benign	0	1.01627	0.985	0.818	0
SPINK1	2_Benign	5.34689e-303	1.41653	0.999	0.928	1.22722e-298
OLFM4	2_Benign	5.54643e-255	1.8863	0.983	0.731	1.27302e-250
TFF3	2_Benign	1.13838e-88	1.48182	0.999	0.988	2.61281e-84
TPT1	3_Malignant	0	1.66386	1	1	0
C6orf48	3_Malignant	0	1.65218	0.982	0.789	0
IGLC3	3_Malignant	0	1.62156	0.924	0.343	0
PLA2G16	3_Malignant	0	1.57709	0.976	0.584	0
RPS6	3_Malignant	0	1.56643	1	1	0
RPS18	3_Malignant	0	1.35327	1	1	0
DDAH2	3_Malignant	0	1.32602	0.983	0.901	0
GTF3A	3_Malignant	0	1.32184	0.983	0.805	0
CLIC1	3_Malignant	0	1.2369	0.997	0.994	0
CLTA	3_Malignant	0	1.18937	0.995	0.97	0
LY6G6F-LY6G6D	3_Malignant	0	1.18044	0.932	0.185	0
POLR1D	3_Malignant	0	1.12454	0.985	0.925	0
RGCC	3_Malignant	0	1.05927	0.955	0.203	0
SAP18	3_Malignant	0	1.04772	0.999	0.985	0
UFM1	3_Malignant	0	1.04005	0.992	0.916	0
RPS10	3_Malignant	3.45318e-305	1.39537	0.997	0.996	7.92575e-301
CST3	3_Malignant	4.47489e-305	1.08512	0.999	0.998	1.02708e-300
COMMD6	3_Malignant	1.08492e-302	1.19188	0.99	0.961	2.49011e-298
RPS25	3_Malignant	6.96887e-293	1.13254	0.999	0.999	1.59949e-288
HSPH1	3_Malignant	1.04913e-285	1.07088	0.984	0.811	2.40797e-281
RPL7	3_Malignant	1.35638e-285	1.26726	1	0.999	3.11317e-281
RPL8	3_Malignant	2.12853e-282	1.02518	1	0.999	4.88539e-278
VEGFA	3_Malignant	1.1109e-279	1.00431	0.987	0.907	2.54974e-275
PABPC1	3_Malignant	1.26541e-264	1.14703	0.999	0.991	2.90438e-260
PI3	3_Malignant	1.06347e-255	1.37946	0.945	0.716	2.44087e-251
NEAT1	3_Malignant	1.93395e-255	1.48928	1	0.996	4.43879e-251
IGHA1	3_Malignant	4.04105e-249	1.12674	0.999	0.781	9.27502e-245
PERP	3_Malignant	1.6076e-248	1.06881	0.993	0.959	3.68977e-244
HMGA1	3_Malignant	1.7743e-245	1.22663	0.991	0.909	4.07237e-241
HSP90AB1	3_Malignant	5.3021e-240	1.10481	0.998	0.977	1.21694e-235
ZFAS1	3_Malignant	9.5791e-238	1.01822	0.993	0.945	2.19859e-233
IGKC1	3_Malignant	2.89304e-237	1.30406	1	0.84	6.64011e-233
HSPA1B	3_Malignant	7.73601e-226	1.12343	0.978	0.892	1.77557e-221
HSPA1A	3_Malignant	2.05989e-205	1.6349	0.987	0.922	4.72787e-201
SLPI1	3_Malignant	1.3921e-170	1.22224	0.981	0.885	3.19515e-166
LDHA	3_Malignant	1.64128e-159	1.313	0.993	0.97	3.76707e-155
ZG16	4_Goblet	0	6.32242	0.995	0.909	0
FCGBP	4_Goblet	0	4.04981	0.999	0.908	0
MUC2	4_Goblet	0	3.73903	0.999	0.85	0
GSN	4_Goblet	0	3.43461	0.999	0.953	0
ITLN11	4_Goblet	0	3.02245	0.985	0.672	0
TFF31	4_Goblet	0	2.42952	1	0.989	0
REP151	4_Goblet	0	2.03476	0.986	0.42	0
KLK13	4_Goblet	0	1.88548	0.992	0.816	0
ENTPD8	4_Goblet	0	1.85716	0.985	0.825	0
TPSG1	4_Goblet	0	1.70223	0.97	0.351	0
BCAS1	4_Goblet	0	1.52714	0.988	0.867	0
SERPINA11	4_Goblet	0	1.48844	0.986	0.743	0
RAB27A	4_Goblet	0	1.42386	0.975	0.798	0
RASD1	4_Goblet	0	1.27195	0.978	0.699	0
FFAR4	4_Goblet	0	1.24162	0.964	0.533	0
GPR153	4_Goblet	0	1.0672	0.883	0.327	0
SYTL2	4_Goblet	2.06103e-297	1.69949	0.985	0.91	4.73048e-293
DHRS9	4_Goblet	2.43408e-297	1.42516	0.764	0.245	5.58671e-293
HEPACAM2	4_Goblet	5.34003e-297	1.14638	0.98	0.507	1.22564e-292
MLPH	4_Goblet	4.05582e-293	1.33484	0.984	0.847	9.30891e-289
MUC1	4_Goblet	9.84102e-288	2.08772	0.992	0.912	2.25871e-283
SCNN1A	4_Goblet	1.37932e-286	1.64873	0.984	0.875	3.16583e-282
NEDD4L	4_Goblet	5.95385e-284	1.31778	0.979	0.89	1.36653e-279
SPDEF	4_Goblet	1.89272e-275	1.05918	0.966	0.731	4.34418e-271
CREB3L1	4_Goblet	5.21896e-271	1.31965	0.987	0.863	1.19786e-266
NPDC11	4_Goblet	1.91134e-259	1.25097	0.989	0.856	4.38692e-255
CLCA11	4_Goblet	8.0357e-249	1.22604	0.966	0.569	1.84435e-244
SMIM14	4_Goblet	1.36652e-247	1.27556	0.992	0.932	3.13643e-243
TCIM	4_Goblet	2.55865e-238	2.19923	0.982	0.849	5.87262e-234
QSOX1	4_Goblet	2.66757e-235	1.4097	0.991	0.932	6.1226e-231
LYPD8	4_Goblet	8.2091e-228	1.64021	0.942	0.563	1.88415e-223
REG41	4_Goblet	1.84554e-222	1.95874	0.965	0.724	4.23587e-218
MLLT3	4_Goblet	2.2491e-220	1.52513	0.988	0.866	5.16214e-216
SH3BGRL3	4_Goblet	9.60245e-211	1.16614	0.999	0.99	2.20395e-206
KLF4	4_Goblet	2.44953e-195	1.11824	0.995	0.946	5.62217e-191
LRRC261	4_Goblet	7.6364e-189	1.16437	0.881	0.541	1.75271e-184
MUC41	4_Goblet	8.73602e-187	1.14925	0.995	0.926	2.00509e-182
ISG20	4_Goblet	4.84577e-186	1.60471	0.894	0.707	1.1122e-181
MUC13	4_Goblet	9.15997e-183	1.96626	0.993	0.96	2.1024e-178
ANKRD36C	4_Goblet	3.07749e-182	3.65945	0.975	0.878	7.06346e-178
CDC42EP3	4_Goblet	9.76233e-178	1.34228	0.87	0.695	2.24065e-173
SMIM6	4_Goblet	4.65629e-176	1.34714	0.838	0.656	1.06871e-171
TSPAN11	4_Goblet	5.64817e-168	1.26564	0.996	0.96	1.29637e-163
TM4SF5	4_Goblet	1.44247e-162	1.2209	0.915	0.847	3.31076e-158
MGLL	4_Goblet	5.4186e-162	1.22418	0.985	0.912	1.24368e-157
LGALS9B	4_Goblet	1.4252e-155	1.18298	0.744	0.509	3.27111e-151
CD177	4_Goblet	2.96579e-155	2.13352	0.827	0.568	6.80709e-151
ZG16B	4_Goblet	1.10236e-153	1.04255	0.958	0.866	2.53015e-149
CAPN8	4_Goblet	3.88021e-152	1.33763	0.94	0.865	8.90585e-148
SELENOP1	4_Goblet	4.72206e-150	1.19414	0.987	0.914	1.08381e-145
HRASLS2	4_Goblet	3.52804e-149	2.0353	0.648	0.334	8.09755e-145
MALAT1	4_Goblet	2.2336e-143	1.62609	1	1	5.12655e-139
LGALS9C	4_Goblet	1.43487e-135	1.21984	0.643	0.392	3.29331e-131
RASEF	4_Goblet	4.72701e-135	1.3916	0.942	0.833	1.08494e-130
FBXO32	4_Goblet	2.23686e-132	1.04629	0.949	0.864	5.13403e-128
HLA-E	4_Goblet	3.57135e-130	1.10791	0.998	0.991	8.19697e-126
SPATS2L	4_Goblet	1.75518e-117	1.55194	0.974	0.933	4.02849e-113
TUBB2A	4_Goblet	4.59825e-115	1.23958	0.832	0.773	1.05539e-110
KRT20	4_Goblet	4.74246e-113	1.11868	0.954	0.778	1.08849e-108
TXNIP1	4_Goblet	7.72236e-113	1.0913	0.989	0.959	1.77244e-108
CEACAM5	4_Goblet	6.18738e-110	1.24807	0.996	0.98	1.42013e-105
IFI27	4_Goblet	3.76135e-106	1.05956	0.999	0.995	8.63305e-102
CDH1	4_Goblet	1.36083e-104	1.05292	0.981	0.942	3.12338e-100
ISG15	4_Goblet	3.12624e-103	1.54973	0.902	0.845	7.17535e-99
SAMD9	4_Goblet	8.81269e-103	1.07956	0.825	0.738	2.02269e-98
LIPH	4_Goblet	1.39568e-100	1.47063	0.984	0.922	3.20337e-96
PLAC8	4_Goblet	4.97713e-100	1.49486	0.945	0.889	1.14235e-95
TSPAN3	4_Goblet	9.0012e-97	1.04631	0.986	0.948	2.06596e-92
ST6GALNAC11	4_Goblet	4.68269e-92	1.28135	0.973	0.874	1.07477e-87
WFDC21	4_Goblet	1.01124e-91	1.33525	0.986	0.906	2.32099e-87
MINPP1	4_Goblet	1.2798e-91	1.11061	0.761	0.738	2.9374e-87
S100P1	4_Goblet	1.37655e-89	1.09256	0.98	0.932	3.15946e-85
PARM11	4_Goblet	3.50057e-89	1.01453	0.956	0.895	8.03451e-85
LPIN2	4_Goblet	6.13784e-83	1.24553	0.812	0.786	1.40876e-78
DST	4_Goblet	3.53327e-81	1.49486	0.981	0.941	8.10956e-77
PLAUR	4_Goblet	1.03496e-79	1.09031	0.809	0.777	2.37545e-75
ABHD3	4_Goblet	1.66337e-76	1.06329	0.946	0.888	3.81777e-72
RIOK3	4_Goblet	4.81086e-76	1.00604	0.959	0.916	1.10419e-71
TFF1	4_Goblet	2.27915e-71	1.88835	0.919	0.881	5.23111e-67
TCF7L2	4_Goblet	5.15731e-71	1.03016	0.973	0.922	1.18371e-66
TENT5A	4_Goblet	7.52237e-71	1.62158	0.956	0.906	1.72653e-66
AGR21	4_Goblet	1.98188e-68	1.22421	1	0.991	4.54881e-64
MXD1	4_Goblet	3.10921e-67	1.35336	0.924	0.889	7.13627e-63
CFDP1	4_Goblet	1.96346e-66	1.02057	0.985	0.95	4.50653e-62
RARRES3	4_Goblet	2.35565e-66	1.07697	0.886	0.864	5.40669e-62
EREG	4_Goblet	1.10427e-64	1.00666	0.58	0.464	2.53451e-60
TRIM311	4_Goblet	1.11042e-53	1.33127	0.894	0.879	2.54864e-49
LMO71	4_Goblet	1.48729e-53	1.29105	0.949	0.918	3.41362e-49
NUPR11	4_Goblet	7.56623e-53	1.0023	0.989	0.91	1.7366e-48
CEACAM61	4_Goblet	5.26119e-50	1.25069	0.922	0.895	1.20755e-45
SPINK41	4_Goblet	3.02971e-47	2.23819	0.882	0.846	6.95379e-43
SDCBP2	4_Goblet	4.28036e-37	1.147	0.848	0.861	9.82428e-33
AREG	4_Goblet	7.91467e-35	1.57244	0.881	0.886	1.81658e-30
STMN11	5_Stem/TA	1.06578e-233	1.34392	0.985	0.717	2.44618e-229
RARRES21	5_Stem/TA	1.57493e-211	1.39629	0.955	0.67	3.61479e-207
HMGB21	5_Stem/TA	1.23837e-203	1.39549	0.996	0.848	2.8423e-199
DUT1	5_Stem/TA	1.27857e-187	1.00846	0.973	0.778	2.93457e-183
HMGN21	5_Stem/TA	4.1214e-166	1.15286	0.997	0.974	9.45945e-162
H2AFZ1	5_Stem/TA	6.03203e-154	1.16042	0.999	0.954	1.38447e-149
TUBA1B1	5_Stem/TA	1.68654e-146	1.24463	0.999	0.979	3.87094e-142
HIST1H4C1	5_Stem/TA	8.99502e-35	1.17803	0.975	0.931	2.06454e-30
CA7	6_Enterocyte_2	0	3.9969	0.995	0.245	0
BEST4	6_Enterocyte_2	0	3.79682	0.993	0.276	0
OTOP2	6_Enterocyte_2	0	3.70448	0.98	0.135	0
CA4	6_Enterocyte_2	0	3.49994	0.998	0.471	0
PCSK1N	6_Enterocyte_2	0	2.69755	0.942	0.371	0
SPIB	6_Enterocyte_2	0	2.55265	0.993	0.202	0
CTSE1	6_Enterocyte_2	0	2.22033	0.982	0.371	0
MSLN1	6_Enterocyte_2	0	1.94888	0.972	0.426	0
MYOM1	6_Enterocyte_2	0	1.92934	0.819	0.141	0
HES4	6_Enterocyte_2	0	1.74483	0.992	0.671	0
CLCA4	6_Enterocyte_2	4.37346e-300	1.95283	0.908	0.259	1.0038e-295
MT1H	6_Enterocyte_2	1.94314e-296	3.20466	0.985	0.599	4.45988e-292
NEURL11	6_Enterocyte_2	9.00565e-291	1.1351	0.977	0.492	2.06698e-286
DMBT1	6_Enterocyte_2	4.6963e-282	1.78058	0.984	0.64	1.07789e-277
GUCA2A	6_Enterocyte_2	6.21342e-279	4.21221	0.993	0.745	1.4261e-274
CCNYL1	6_Enterocyte_2	1.01322e-277	1.3647	0.972	0.685	2.32553e-273
GUCA2B	6_Enterocyte_2	8.7301e-274	4.49935	0.987	0.55	2.00373e-269
LYPD81	6_Enterocyte_2	2.9557e-265	2.15868	0.992	0.572	6.78392e-261
FKBP1A	6_Enterocyte_2	2.43804e-262	1.92085	0.998	0.953	5.59579e-258
MT1G	6_Enterocyte_2	3.17873e-252	3.10361	0.995	0.901	7.29582e-248
CEACAM71	6_Enterocyte_2	4.63645e-249	2.41345	0.977	0.536	1.06416e-244
FRMD1	6_Enterocyte_2	5.29413e-248	1.47174	0.975	0.759	1.21511e-243
HSD17B21	6_Enterocyte_2	4.08996e-242	1.30992	0.947	0.52	9.38727e-238
MT2A	6_Enterocyte_2	3.06425e-241	2.8674	0.998	0.947	7.03307e-237
SCIN1	6_Enterocyte_2	5.38791e-240	1.48329	0.979	0.765	1.23663e-235
CDHR21	6_Enterocyte_2	5.17547e-238	1.56059	0.965	0.55	1.18787e-233
SLC17A41	6_Enterocyte_2	4.92877e-235	1.13671	0.959	0.538	1.13125e-230
HSPB11	6_Enterocyte_2	1.2055e-231	2.09239	0.997	0.958	2.76685e-227
PTPRR	6_Enterocyte_2	3.74045e-225	1.17186	0.711	0.202	8.58507e-221
FABP11	6_Enterocyte_2	1.66061e-219	2.06733	0.998	0.912	3.81144e-215
KRT201	6_Enterocyte_2	6.51895e-212	2.05896	0.995	0.781	1.49623e-207
SDCBP21	6_Enterocyte_2	4.52485e-211	1.7218	0.992	0.848	1.03854e-206
HEPACAM21	6_Enterocyte_2	6.6873e-207	1.22551	0.964	0.525	1.53487e-202
MT1F1	6_Enterocyte_2	9.78209e-192	1.65795	0.984	0.791	2.24519e-187
MT1M1	6_Enterocyte_2	4.74195e-185	1.55334	0.98	0.701	1.08837e-180
FABP51	6_Enterocyte_2	1.47748e-184	1.46025	0.998	0.908	3.39112e-180
MDK1	6_Enterocyte_2	3.47656e-175	1.37248	0.993	0.932	7.9794e-171
GPA331	6_Enterocyte_2	2.16315e-170	1.56433	0.988	0.926	4.96485e-166
CYSTM11	6_Enterocyte_2	5.06004e-168	1.22789	0.997	0.962	1.16138e-163
PHGR12	6_Enterocyte_2	1.38885e-166	1.8888	1	0.993	3.18769e-162
CDHR52	6_Enterocyte_2	1.02039e-165	1.45026	0.99	0.914	2.34201e-161
CRIP1	6_Enterocyte_2	1.11244e-165	1.26053	0.997	0.94	2.55328e-161
NBPF14	6_Enterocyte_2	4.55306e-162	1.02281	0.924	0.69	1.04502e-157
ID11	6_Enterocyte_2	7.26773e-161	1.42146	0.998	0.962	1.66809e-156
SAMD91	6_Enterocyte_2	2.61646e-158	1.6414	0.929	0.732	6.00531e-154
SH3KBP1	6_Enterocyte_2	7.93668e-157	1.00418	0.98	0.899	1.82163e-152
TDP21	6_Enterocyte_2	2.5653e-153	1.24376	0.987	0.923	5.88787e-149
CTSZ1	6_Enterocyte_2	2.89264e-152	1.01897	0.985	0.91	6.63919e-148
CDA	6_Enterocyte_2	2.89894e-152	1.10394	0.842	0.422	6.65365e-148
AOC11	6_Enterocyte_2	1.3246e-149	1.35259	0.993	0.939	3.04023e-145
CEACAM62	6_Enterocyte_2	1.54867e-149	1.38839	0.995	0.89	3.55451e-145
DSC2	6_Enterocyte_2	1.0597e-148	1.16913	0.985	0.926	2.43222e-144
SLC20A1	6_Enterocyte_2	6.42202e-148	1.07907	0.98	0.835	1.47398e-143
MT1E2	6_Enterocyte_2	1.53934e-136	1.46114	0.997	0.933	3.53308e-132
AGPAT21	6_Enterocyte_2	1.73955e-136	1.24258	0.987	0.923	3.99261e-132
SRI1	6_Enterocyte_2	4.98258e-134	1.24499	1	0.984	1.1436e-129
SPATS2L1	6_Enterocyte_2	5.8121e-134	1.05273	0.993	0.933	1.33399e-129
MT1X1	6_Enterocyte_2	7.83767e-134	1.41735	0.988	0.881	1.7989e-129
CIB11	6_Enterocyte_2	9.42177e-134	1.00104	0.995	0.97	2.16248e-129
MALL1	6_Enterocyte_2	4.0722e-133	1.32775	0.959	0.716	9.34652e-129
HSD17B111	6_Enterocyte_2	7.50221e-133	1.0248	0.982	0.907	1.72191e-128
MXD11	6_Enterocyte_2	1.3796e-130	1.11098	0.988	0.885	3.16646e-126
EMP1	6_Enterocyte_2	9.75904e-125	1.28571	0.836	0.462	2.2399e-120
TSPAN14	6_Enterocyte_2	1.05923e-124	1.04718	1	0.961	2.43115e-120
SECTM11	6_Enterocyte_2	4.25239e-124	1.08934	0.798	0.416	9.76009e-120
CFDP11	6_Enterocyte_2	1.08548e-115	1.20801	0.995	0.95	2.4914e-111
RHOC2	6_Enterocyte_2	1.44285e-114	1.11181	0.997	0.949	3.31163e-110
CEACAM11	6_Enterocyte_2	9.55814e-114	1.63277	0.956	0.83	2.19378e-109
MISP1	6_Enterocyte_2	8.46757e-113	1.25711	0.995	0.937	1.94348e-108
ISG151	6_Enterocyte_2	1.50795e-112	1.51002	0.964	0.841	3.46104e-108
MYO15B1	6_Enterocyte_2	1.0914e-110	1.17045	0.893	0.673	2.50497e-106
HIST1H1C1	6_Enterocyte_2	2.54485e-107	1.25192	0.97	0.892	5.84095e-103
DST1	6_Enterocyte_2	4.01011e-105	1.25969	0.99	0.941	9.204e-101
FXYD32	6_Enterocyte_2	2.36013e-86	1.05352	1	0.994	5.41697e-82
LMO72	6_Enterocyte_2	1.99299e-84	1.07431	0.985	0.916	4.57431e-80
SQSTM11	6_Enterocyte_2	4.48331e-82	1.08915	0.99	0.967	1.02901e-77
MUC131	6_Enterocyte_2	3.59405e-73	1.02895	0.995	0.961	8.24905e-69
CKB1	6_Enterocyte_2	1.5611e-56	1.69038	0.997	0.981	3.58304e-52
TRIM312	6_Enterocyte_2	4.13249e-55	1.04055	0.962	0.874	9.4849e-51
TMSB10	6_Enterocyte_2	2.74608e-54	1.10059	1	1	6.30281e-50
IL321	6_Enterocyte_2	1.42463e-39	1.12663	0.985	0.942	3.26982e-35
S100A112	7_Mix1	1.35115e-60	1.8253	0.988	0.981	3.10116e-56
EIF5A1	7_Mix1	1.82336e-38	1.75947	0.885	0.942	4.18498e-34
HMGB13	7_Mix1	3.2767e-31	1.02549	0.994	0.999	7.52068e-27
ACTB	7_Mix1	2.09929e-29	1.35959	1	1	4.8183e-25
PHKG11	7_Mix1	2.89341e-28	1.65306	0.727	0.74	6.64095e-24
OLFM41	7_Mix1	8.56967e-22	1.42789	0.855	0.778	1.96691e-17
NPM12	7_Mix1	1.51372e-21	1.00856	0.961	0.954	3.47428e-17
PI31	7_Mix1	9.4316e-19	1.50011	0.376	0.759	2.16474e-14
S100A41	7_Mix1	1.5297e-18	1.3175	0.415	0.857	3.51098e-14
LYZ2	7_Mix1	5.71468e-17	1.30901	0.836	0.845	1.31163e-12
MSLN2	7_Mix1	5.66245e-16	1.0323	0.191	0.483	1.29965e-11
ATP1B12	7_Mix1	1.04972e-15	1.12018	0.915	0.985	2.40931e-11
S100A9	7_Mix1	6.66837e-15	1.30086	0.245	0.608	1.53052e-10
S100A8	7_Mix1	7.90911e-13	1.51306	0.136	0.384	1.8153e-08
ANXA12	7_Mix1	4.25206e-10	1.17192	0.27	0.591	9.75933e-06
S100A62	7_Mix1	0.00799747	1.1943	0.994	1	1
IGHA11	7_Mix1	0.00820753	1.19852	0.524	0.819	1
CD2	8_Doublet	4.30023e-181	1.38029	0.642	0.087	9.86989e-177
CD37	8_Doublet	1.2258e-155	1.06663	0.753	0.155	2.81347e-151
CD53	8_Doublet	3.01977e-150	1.01257	0.702	0.135	6.93099e-146
PTPRC	8_Doublet	5.08186e-149	1.97895	0.907	0.308	1.16639e-144
LCP1	8_Doublet	3.23868e-136	1.16469	0.67	0.134	7.43341e-132
CD3G	8_Doublet	7.3159e-134	1.39231	0.698	0.152	1.67915e-129
TRGC2	8_Doublet	1.54909e-131	1.55857	0.665	0.136	3.55547e-127
CD52	8_Doublet	7.8055e-129	2.48477	0.972	0.587	1.79152e-124
CD3E	8_Doublet	2.1808e-124	1.57418	0.735	0.192	5.00538e-120
KLRD1	8_Doublet	1.08807e-120	1.44944	0.656	0.146	2.49733e-116
ACAP1	8_Doublet	4.25111e-119	1.20018	0.74	0.204	9.75714e-115
CORO1A	8_Doublet	7.26201e-112	2.12185	0.935	0.516	1.66678e-107
LAPTM5	8_Doublet	2.02697e-110	1.22533	0.795	0.279	4.6523e-106
EVL	8_Doublet	9.07385e-106	1.64764	0.823	0.33	2.08263e-101
LSP1	8_Doublet	4.53804e-104	1.25869	0.772	0.27	1.04157e-99
CD96	8_Doublet	2.75337e-102	1.00916	0.581	0.127	6.31953e-98
LINC01871	8_Doublet	3.51323e-100	1.25326	0.6	0.142	8.06357e-96
TRAC	8_Doublet	2.46842e-95	2.24517	0.837	0.407	5.66551e-91
HCST	8_Doublet	1.5869e-91	1.72011	0.8	0.365	3.64226e-87
TRBC1	8_Doublet	2.2792e-91	1.32507	0.595	0.147	5.23123e-87
TRBC2	8_Doublet	3.26829e-91	1.91847	0.795	0.354	7.50138e-87
ARHGDIB2	8_Doublet	2.84348e-87	1.70668	0.926	0.671	6.52635e-83
CD69	8_Doublet	5.09642e-83	2.0893	0.842	0.507	1.16973e-78
VIM1	8_Doublet	1.61525e-81	2.09988	0.847	0.501	3.70732e-77
CD8A	8_Doublet	2.58811e-81	1.11423	0.567	0.152	5.94024e-77
GMFG1	8_Doublet	3.4774e-81	1.12602	0.693	0.254	7.98133e-77
LCK	8_Doublet	4.92096e-78	1.13985	0.712	0.283	1.12946e-73
SRGN1	8_Doublet	8.55963e-77	1.88536	0.828	0.508	1.96461e-72
HOPX	8_Doublet	1.9995e-76	1.30227	0.614	0.195	4.58926e-72
CD3D	8_Doublet	2.93149e-72	2.26965	0.781	0.423	6.72836e-68
RAC2	8_Doublet	2.34552e-71	1.38598	0.837	0.562	5.38345e-67
NKG7	8_Doublet	1.66699e-70	1.8314	0.688	0.291	3.82606e-66
BTG12	8_Doublet	1.17459e-68	1.223	0.991	0.978	2.69592e-64
RGS1	8_Doublet	1.91929e-67	2.38734	0.823	0.572	4.40514e-63
CCL5	8_Doublet	5.85121e-66	3.52063	0.837	0.653	1.34297e-61
TMSB4X2	8_Doublet	8.61474e-65	1.11846	1	1	1.97726e-60
ALOX5AP	8_Doublet	3.89906e-54	1.09757	0.628	0.282	8.94913e-50
CXCR4	8_Doublet	5.27001e-54	1.74074	0.767	0.565	1.20957e-49
CD71	8_Doublet	7.54464e-52	2.03165	0.712	0.41	1.73165e-47
STK17B1	8_Doublet	1.33749e-49	1.21319	0.851	0.791	3.06981e-45
KLRB1	8_Doublet	6.05144e-48	1.39689	0.549	0.226	1.38893e-43
TRDC	8_Doublet	1.35513e-46	1.10754	0.381	0.102	3.11029e-42
LTB	8_Doublet	6.14695e-46	1.51084	0.572	0.245	1.41085e-41
GZMA	8_Doublet	2.64955e-45	3.3264	0.767	0.626	6.08126e-41
S100A42	8_Doublet	1.50358e-44	1.73404	0.874	0.837	3.45101e-40
TSC22D31	8_Doublet	3.47517e-43	1.41508	0.819	0.726	7.97622e-39
CCL4	8_Doublet	7.59734e-36	1.68587	0.633	0.384	1.74374e-31
STK17A1	8_Doublet	3.86755e-35	1.10734	0.795	0.792	8.87681e-31
GZMB	8_Doublet	3.84283e-34	1.0064	0.54	0.28	8.82006e-30
ITGA1	8_Doublet	1.14437e-29	1.13347	0.693	0.596	2.62657e-25
LGALS11	8_Doublet	6.86359e-28	1.555	0.693	0.549	1.57533e-23
IL323	8_Doublet	2.38757e-26	1.04986	0.926	0.946	5.47995e-22
COTL11	8_Doublet	1.86068e-24	1.15606	0.805	0.783	4.27064e-20
CCL4L2	8_Doublet	3.12807e-14	1.16466	0.442	0.292	7.17954e-10
CD741	8_Doublet	5.10768e-09	1.1437	0.86	0.926	0.000117231
PYY1	8_Doublet	0.0015727	1.2399	0.274	0.397	1
SH2D6	9_Mix2	0	3.55995	0.966	0.011	0
BMX	9_Mix2	0	3.43196	0.977	0.033	0
HPGDS	9_Mix2	0	3.13992	0.862	0.013	0
RGS13	9_Mix2	0	2.9866	0.977	0.015	0
HCK	9_Mix2	0	2.33386	0.92	0.015	0
SH2D7	9_Mix2	0	1.61624	0.747	0.001	0
GNG13	9_Mix2	0	1.52647	0.793	0.001	0
HTR3E	9_Mix2	0	1.35034	0.736	0.001	0
PAK3	9_Mix2	0	1.03229	0.448	0.006	0
TAS1R3	9_Mix2	3.78233e-292	1.34801	0.851	0.038	8.6812e-288
GRASP	9_Mix2	3.86322e-281	1.47607	0.724	0.027	8.86686e-277
LRMP	9_Mix2	1.0138e-261	4.14803	0.954	0.059	2.32686e-257
TRPM5	9_Mix2	4.10604e-230	2.41411	0.977	0.074	9.42419e-226
PLCG2	9_Mix2	6.79717e-195	2.73217	0.966	0.088	1.56009e-190
MATK1	9_Mix2	1.48033e-174	1.83876	0.69	0.043	3.39766e-170
FYB11	9_Mix2	3.63927e-135	3.28419	0.966	0.139	8.35284e-131
PTGS1	9_Mix2	1.68084e-103	2.68864	0.977	0.205	3.85786e-99
POU2F3	9_Mix2	4.93185e-97	2.07915	0.954	0.201	1.13196e-92
MIAT	9_Mix2	8.49929e-82	1.29684	0.552	0.062	1.95076e-77
DPYSL3	9_Mix2	9.22323e-78	2.51377	0.793	0.158	2.11692e-73
AVIL	9_Mix2	8.38232e-75	2.68574	0.989	0.342	1.92391e-70
COL27A1	9_Mix2	4.8791e-64	1.23764	0.793	0.171	1.11985e-59
PSTPIP2	9_Mix2	5.49361e-64	2.60891	0.954	0.371	1.26089e-59
SPIB1	9_Mix2	6.60717e-63	1.42847	0.954	0.257	1.51648e-58
AZGP11	9_Mix2	6.97985e-61	3.38613	0.989	0.464	1.60201e-56
ALOX5	9_Mix2	1.68306e-59	1.90183	0.92	0.316	3.86297e-55
NCMAP	9_Mix2	3.65427e-59	1.08108	0.598	0.104	8.38727e-55
TREH	9_Mix2	2.20821e-56	1.44862	0.46	0.061	5.06828e-52
ALOX5AP1	9_Mix2	7.90401e-55	2.86325	0.839	0.286	1.81413e-50
TUBA1A1	9_Mix2	2.89326e-54	2.8483	1	0.608	6.64062e-50
PCP4	9_Mix2	1.64787e-52	1.14386	0.368	0.041	3.78218e-48
IL17RB	9_Mix2	8.1443e-51	1.89376	0.92	0.403	1.86928e-46
RASSF61	9_Mix2	1.551e-50	2.7302	0.989	0.882	3.55986e-46
CCSER1	9_Mix2	9.56974e-47	2.35317	0.954	0.624	2.19645e-42
LUC7L3	9_Mix2	1.50073e-46	2.2011	0.989	0.966	3.44448e-42
TPM12	9_Mix2	1.66227e-44	1.97281	1	0.986	3.81524e-40
PBXIP1	9_Mix2	1.10556e-42	2.36922	0.966	0.769	2.53748e-38
PTPN18	9_Mix2	1.70605e-41	2.25908	0.966	0.836	3.91573e-37
ZFHX3	9_Mix2	1.28685e-39	2.05598	0.954	0.754	2.95358e-35
HOTAIRM1	9_Mix2	1.35026e-39	2.32244	0.954	0.79	3.09912e-35
IFI61	9_Mix2	2.92492e-38	2.2079	0.989	0.659	6.71327e-34
ATP2A31	9_Mix2	4.11477e-37	2.0801	0.989	0.879	9.44423e-33
MARCKSL11	9_Mix2	7.2754e-36	1.77142	0.989	0.978	1.66985e-31
ITPR2	9_Mix2	3.70124e-35	1.79691	0.954	0.774	8.49509e-31
N4BP2L23	9_Mix2	1.15497e-33	1.71161	1	0.982	2.65088e-29
ANXA131	9_Mix2	1.69143e-33	1.59245	0.931	0.607	3.88217e-29
SNRNP27	9_Mix2	3.43888e-31	1.60089	0.977	0.844	7.89291e-27
CCDC141	9_Mix2	5.9886e-30	1.43315	0.977	0.921	1.3745e-25
AKAP92	9_Mix2	8.35278e-30	1.64594	0.989	0.971	1.91713e-25
RTN41	9_Mix2	2.87636e-29	1.30096	0.989	0.967	6.60182e-25
EIF1B	9_Mix2	1.13203e-27	2.21361	0.966	0.892	2.59823e-23
SELENOM1	9_Mix2	1.61695e-27	1.53451	0.885	0.58	3.71123e-23
ARGLU11	9_Mix2	5.85453e-27	1.43087	0.977	0.978	1.34373e-22
ADGRG6	9_Mix2	1.11111e-26	1.17173	0.69	0.27	2.55023e-22
AFAP1L2	9_Mix2	1.8846e-26	1.33258	0.655	0.285	4.32553e-22
GRK5	9_Mix2	3.23691e-24	1.17677	0.609	0.256	7.42936e-20
SPTLC2	9_Mix2	1.60426e-23	1.67303	0.954	0.813	3.68209e-19
KLK112	9_Mix2	4.82003e-23	1.11819	0.759	0.357	1.10629e-18
DDX171	9_Mix2	4.86241e-23	1.53215	0.966	0.976	1.11602e-18
CHD9	9_Mix2	6.82006e-23	1.44855	0.966	0.934	1.56534e-18
TIMP12	9_Mix2	1.02006e-22	1.23581	1	0.866	2.34124e-18
FURIN1	9_Mix2	2.65596e-22	1.3316	0.931	0.825	6.09595e-18
WSB11	9_Mix2	8.56585e-22	1.40664	0.954	0.963	1.96603e-17
H3F3B2	9_Mix2	1.23153e-21	1.27529	1	0.999	2.82661e-17
ANXA4	9_Mix2	2.04831e-21	1.71732	0.989	0.951	4.70127e-17
ATRX1	9_Mix2	1.22673e-20	1.24346	0.954	0.931	2.8156e-16
SOX41	9_Mix2	1.66978e-20	1.64334	0.966	0.9	3.83247e-16
LIPG	9_Mix2	2.29175e-20	1.23228	0.839	0.62	5.26003e-16
IGSF3	9_Mix2	3.31503e-20	1.34615	0.782	0.545	7.60865e-16
PTPRJ1	9_Mix2	2.6135e-19	1.37579	0.862	0.731	5.99849e-15
IL13RA1	9_Mix2	3.92469e-18	1.33524	0.943	0.864	9.00796e-14
CALM22	9_Mix2	4.5886e-18	1.07112	1	0.996	1.05317e-13
MTSS1	9_Mix2	5.02997e-17	1.19022	0.77	0.58	1.15448e-12
PLEKHB11	9_Mix2	7.78412e-17	1.27691	0.69	0.385	1.78661e-12
KRT182	9_Mix2	8.01195e-17	1.27711	1	0.998	1.8389e-12
PNISR	9_Mix2	8.73741e-17	1.03614	0.989	0.975	2.00541e-12
DEFB1	9_Mix2	4.02539e-16	1.83588	0.77	0.645	9.23906e-12
2021-06-02	9_Mix2	2.34658e-15	1.31512	1	0.993	5.38586e-11
CRYM	9_Mix2	3.91763e-15	1.29669	0.759	0.584	8.99175e-11
TLE42	9_Mix2	1.95335e-14	1.77932	0.897	0.911	4.48333e-10
ALDH1A11	9_Mix2	2.9505e-14	1.93679	0.828	0.7	6.77199e-10
LIMCH1	9_Mix2	1.81287e-13	1.12371	0.69	0.464	4.16089e-09
AOC12	9_Mix2	4.90045e-13	1.24531	0.977	0.943	1.12475e-08
IMP4	9_Mix2	7.4935e-13	1.25082	0.908	0.778	1.71991e-08
SKAP2	9_Mix2	3.944e-12	1.20912	0.954	0.853	9.05228e-08
ESPN1	9_Mix2	2.21727e-11	1.02758	0.828	0.748	5.08908e-07
HOXA31	9_Mix2	8.84364e-11	1.13546	0.793	0.714	2.02979e-06
MT-ND4L3	9_Mix2	4.27187e-10	1.32307	0.954	0.993	9.80479e-06
CD14	9_Mix2	4.59431e-10	1.03907	0.69	0.618	1.05449e-05
RICTOR1	9_Mix2	1.98927e-09	1.64223	0.885	0.866	4.56577e-05
BIK2	9_Mix2	6.21508e-08	1.49137	0.874	0.87	0.00142649
ACADSB	9_Mix2	2.74176e-07	1.00679	0.736	0.672	0.00629288
AKAP17A	9_Mix2	4.35069e-07	1.04144	0.908	0.851	0.00998571
ANXA15	9_Mix2	4.37803e-07	1.11338	0.69	0.576	0.0100484
ASMTL	9_Mix2	1.82408e-06	1.03958	0.667	0.655	0.0418663
UTRN	9_Mix2	2.36391e-06	1.15959	0.805	0.72	0.0542565
HIP1R	9_Mix2	1.02992e-05	1.12996	0.828	0.819	0.236386
BUB33	9_Mix2	3.81987e-05	1.05355	0.793	0.842	0.876737
CST32	9_Mix2	0.000280221	1.15335	1	0.998	1
MAP7	9_Mix2	0.000386736	1.0787	0.931	0.892	1
ZNF428	9_Mix2	0.000721034	1.05858	0.862	0.769	1
ANK2	10_Enteroendocrine	0	1.37713	0.9	0.019	0
RIMBP2	10_Enteroendocrine	5.21179e-210	1.09277	0.72	0.022	1.19621e-205
SCG3	10_Enteroendocrine	1.83074e-207	1.4392	0.84	0.033	4.20192e-203
CHGB	10_Enteroendocrine	8.36765e-160	3.86599	0.98	0.064	1.92054e-155
IGFBP3	10_Enteroendocrine	3.25421e-157	1.74052	0.58	0.019	7.46906e-153
FEV	10_Enteroendocrine	3.71403e-155	2.78694	0.96	0.063	8.52445e-151
MIR7-3HG	10_Enteroendocrine	3.23189e-149	1.05663	0.6	0.022	7.41784e-145
NEUROD1	10_Enteroendocrine	3.98085e-149	3.06769	0.92	0.06	9.13686e-145
SCGN	10_Enteroendocrine	4.51481e-148	3.45377	1	0.074	1.03624e-143
CRYBA2	10_Enteroendocrine	2.13172e-132	4.94628	0.98	0.08	4.89272e-128
CRIP2	10_Enteroendocrine	1.7272e-128	1.27064	0.9	0.066	3.96427e-124
TGM3	10_Enteroendocrine	5.21392e-118	1.02833	0.82	0.059	1.1967e-113
SCG2	10_Enteroendocrine	9.7154e-111	3.43809	0.9	0.081	2.22988e-106
TTR	10_Enteroendocrine	2.04222e-101	3.38951	0.9	0.089	4.6873e-97
INSM1	10_Enteroendocrine	2.16463e-96	1.52865	0.78	0.067	4.96825e-92
SAMD11	10_Enteroendocrine	4.93009e-87	1.46033	0.82	0.084	1.13155e-82
CHGA	10_Enteroendocrine	1.45588e-81	7.22031	1	0.152	3.34153e-77
SLC38A11	10_Enteroendocrine	3.52575e-73	1.26868	0.54	0.04	8.0923e-69
TFPI	10_Enteroendocrine	7.05202e-70	1.88136	0.9	0.138	1.61858e-65
UCN3	10_Enteroendocrine	1.76738e-64	2.23941	0.7	0.08	4.0565e-60
SCT	10_Enteroendocrine	8.00077e-63	3.7603	0.92	0.163	1.83634e-58
LCN15	10_Enteroendocrine	4.38466e-59	5.53491	0.9	0.159	1.00637e-54
CACNA1A	10_Enteroendocrine	2.82412e-54	2.33645	0.9	0.184	6.48192e-50
GULP1	10_Enteroendocrine	1.2558e-47	1.71884	0.86	0.172	2.8823e-43
PCSK1N1	10_Enteroendocrine	6.43186e-41	4.9434	1	0.413	1.47624e-36
GCG	10_Enteroendocrine	2.8088e-39	6.04391	0.74	0.155	6.44675e-35
RAB3B1	10_Enteroendocrine	9.37987e-39	1.83774	0.96	0.329	2.15287e-34
PCSK11	10_Enteroendocrine	9.40545e-39	1.79563	0.96	0.27	2.15874e-34
NKX2-2	10_Enteroendocrine	5.41872e-38	1.03578	0.64	0.114	1.2437e-33
STX1A	10_Enteroendocrine	1.0999e-37	1.5315	0.86	0.235	2.5245e-33
ETV1	10_Enteroendocrine	6.30247e-37	1.13927	0.7	0.146	1.44654e-32
INSL5	10_Enteroendocrine	9.30883e-36	7.2325	0.8	0.212	2.13656e-31
SCG51	10_Enteroendocrine	3.4081e-34	2.33558	0.9	0.329	7.82226e-30
KIF5C	10_Enteroendocrine	5.45944e-33	1.38298	0.82	0.257	1.25305e-28
MS4A8	10_Enteroendocrine	1.19782e-32	2.13984	0.98	0.545	2.74923e-28
RGS23	10_Enteroendocrine	6.62731e-32	2.41355	0.96	0.366	1.5211e-27
C6orf141	10_Enteroendocrine	3.05885e-31	2.15332	0.9	0.291	7.02067e-27
TUBA1A2	10_Enteroendocrine	2.75929e-30	3.00515	0.98	0.61	6.33313e-26
TPH1	10_Enteroendocrine	5.70815e-29	5.33223	0.8	0.262	1.31013e-24
CPE2	10_Enteroendocrine	1.76671e-28	2.29469	0.94	0.483	4.05496e-24
PAM	10_Enteroendocrine	7.3487e-28	1.89505	0.98	0.652	1.68667e-23
CDHR3	10_Enteroendocrine	1.40379e-27	1.0824	0.88	0.358	3.22198e-23
SYP	10_Enteroendocrine	7.56298e-25	1.03054	0.88	0.419	1.73586e-20
PYY2	10_Enteroendocrine	3.61914e-23	7.67336	0.84	0.391	8.30664e-19
QPCT2	10_Enteroendocrine	1.91695e-20	1.68156	0.9	0.647	4.39978e-16
SMIM241	10_Enteroendocrine	5.35704e-20	1.68072	0.92	0.715	1.22955e-15
GCH1	10_Enteroendocrine	1.78923e-18	1.27606	0.9	0.681	4.10665e-14
TPPP3	10_Enteroendocrine	2.90148e-18	1.98495	0.92	0.623	6.65948e-14
GCLC	10_Enteroendocrine	5.80955e-18	1.15895	0.9	0.673	1.33341e-13
DNAJC122	10_Enteroendocrine	1.65294e-17	1.33796	0.9	0.586	3.79383e-13
VIM2	10_Enteroendocrine	1.00622e-16	2.51088	0.8	0.509	2.30948e-12
IDS2	10_Enteroendocrine	4.61952e-16	1.11995	0.98	0.842	1.06027e-11
LUC7L31	10_Enteroendocrine	2.06073e-15	1.06964	0.98	0.967	4.72979e-11
UCP22	10_Enteroendocrine	2.0531e-14	1.53942	0.84	0.658	4.71228e-10
SMAD91	10_Enteroendocrine	5.83657e-14	1.05347	0.86	0.481	1.33961e-09
SSR41	10_Enteroendocrine	9.45469e-14	1.01493	1	0.99	2.17004e-09
FTX2	10_Enteroendocrine	9.96378e-14	1.42343	0.92	0.841	2.28689e-09
NPW2	10_Enteroendocrine	1.69692e-13	1.43753	0.82	0.492	3.89477e-09
ISL1	10_Enteroendocrine	2.50529e-13	1.03667	0.52	0.2	5.75014e-09
FKBP21	10_Enteroendocrine	2.61791e-13	1.00247	1	0.981	6.00862e-09
STIM2	10_Enteroendocrine	4.49481e-13	1.10434	0.92	0.774	1.03165e-08
AAK12	10_Enteroendocrine	1.848e-12	1.48447	0.94	0.872	4.24154e-08
DDC	10_Enteroendocrine	1.95998e-12	2.34321	0.94	0.644	4.49856e-08
GNAS	10_Enteroendocrine	7.5217e-12	1.00067	1	0.981	1.72638e-07
CDKN1A2	10_Enteroendocrine	1.08457e-11	1.93539	0.94	0.903	2.48931e-07
NISCH	10_Enteroendocrine	1.22248e-11	1.06504	0.84	0.724	2.80583e-07
LDLRAD42	10_Enteroendocrine	2.96134e-11	1.30877	0.88	0.672	6.79687e-07
TIMP13	10_Enteroendocrine	3.60673e-11	1.24181	0.94	0.867	8.27817e-07
MALAT13	10_Enteroendocrine	1.77765e-10	1.11864	1	1	4.08007e-06
MDK2	10_Enteroendocrine	2.27031e-10	1.16593	0.98	0.936	5.21083e-06
APOD	10_Enteroendocrine	3.29033e-10	1.78298	0.64	0.363	7.55197e-06
PRAC12	10_Enteroendocrine	4.10499e-10	1.29824	0.94	0.851	9.42177e-06
REG42	10_Enteroendocrine	1.21621e-09	2.13146	0.9	0.75	2.79146e-05
VMP12	10_Enteroendocrine	1.97618e-08	1.24125	1	0.98	0.000453572
C4orf482	10_Enteroendocrine	1.98317e-08	1.08432	0.96	0.955	0.000455177
C12orf751	10_Enteroendocrine	2.66755e-08	1.01239	0.92	0.921	0.000612255
COX172	10_Enteroendocrine	2.96967e-08	1.04918	0.94	0.963	0.0006816
ID33	10_Enteroendocrine	4.15848e-08	1.14723	0.98	0.934	0.000954455
GADD45A1	10_Enteroendocrine	1.21284e-07	1.45354	0.9	0.86	0.0027837
AL450384.2	10_Enteroendocrine	2.44855e-07	1.00307	0.7	0.541	0.00561992
ID12	10_Enteroendocrine	8.51309e-07	1.0467	1	0.964	0.0195392
RASD11	10_Enteroendocrine	8.21044e-06	1.06154	0.8	0.73	0.188446
RFX3	10_Enteroendocrine	1.09161e-05	1.06278	0.6	0.53	0.250547
SYT13	10_Enteroendocrine	6.78561e-05	1.06653	0.86	0.695	1
CD591	10_Enteroendocrine	6.90572e-05	1.0136	0.96	0.906	1
TNNC1	10_Enteroendocrine	7.55316e-05	2.60882	0.48	0.344	1
CXCL13	10_Enteroendocrine	0.0046585	1.90186	0.7	0.683	1
